# Supplementary material for: Combining palaeontological and neontological data shows a delayed diversification burst of carcharhiniform sharks likely mediated by environmental change
Source: Sci Rep. 2022 Dec 19;12:21906. doi: 10.1038/s41598-022-26010-7 (PMC9763247; doi:10.1038/s41598-022-26010-7)
Supplement: Supplementary file 1 — Supplementary Information 1. [file 41598_2022_26010_MOESM1_ESM.xlsx]

## Sheet: Valid species
Supplementary Data S1. List of extant species of Carcharhiniformes along with their tooth size classes.
Family	Species	Author(s)	Sampled in the phylogeny	Tooth size class (discretize 3 states)
Scyliorhinidae	Akheilos suwartanai	White, Fahmi & Weigmann, 2019	No	small
Pentanchidae	Apristurus albisoma	NAKAYA & SERET (1999)	Yes	small
Pentanchidae	Apristurus ampliceps	SASAHARA, SATO & NAKAYA (2008)	Yes	small
Pentanchidae	Apristurus aphyodes	NAKAYA & STEHMANN (1998)	Yes	small
Pentanchidae	Apristurus australis	SATO, NAKAYA & YOROZU (2008)	Yes	small
Pentanchidae	Apristurus breviventralis	Kawauchi, Weigmann & Nakaya, 2014	No	small
Pentanchidae	Apristurus brunneus	GILBERT (1892)	Yes	small
Pentanchidae	Apristurus bucephalus	WHITE, LAST & POGONOSKI (2008)	No	small
Pentanchidae	Apristurus canutus	SPRINGER & HEEMSTRA (1979)	No	small
Pentanchidae	Apristurus exsanguis	SATO, NAKAYA & STEWART (1999)	Yes	small
Pentanchidae	Apristurus fedorovi	DOLGANOV (1983)	Yes	small
Pentanchidae	Apristurus garricki	Sato, Stewart & Nakaya, 2013	Yes	small
Pentanchidae	Apristurus gibbosus	MENG, CHU & LI (1985)	No	small
Pentanchidae	Apristurus herklotsi	FOWLER (1934)	Yes	small
Pentanchidae	Apristurus indicus	BRAUER (1906)	No	small
Pentanchidae	Apristurus investigatoris	MISRA (1962)	No	small
Pentanchidae	Apristurus japonicus	NAKAYA (1975)	Yes	small
Pentanchidae	Apristurus kampae	TAYLOR (1972)	Yes	small
Pentanchidae	Apristurus laurussonii	SAEMUNDSSON (1922)	Yes	small
Pentanchidae	Apristurus longicephalus	NAKAYA (1975)	Yes	small
Pentanchidae	Apristurus macrorhynchus	TANAKA (1909)	Yes	small
Pentanchidae	Apristurus macrostomus	CHU, MENG & LI (1985)	Yes	small
Pentanchidae	Apristurus manis	SPRINGER (1979)	Yes	medium
Pentanchidae	Apristurus melanoasper	IGLESIAS, NAKAYA & STEHMANN (2004)	Yes	small
Pentanchidae	Apristurus microps	GILCHRIST (1922)	Yes	small
Pentanchidae	Apristurus micropterygeus	MENG, CHU & LI (1986)	No	small
Pentanchidae	Apristurus nakayai	Iglésias, 2012	Yes	small
Pentanchidae	Apristurus nasutus	De BUEN (1959)	Yes	small
Pentanchidae	Apristurus parvipinnis	SPRINGER & HEEMSTRA (1979)	No	small
Pentanchidae	Apristurus pinguis	DENG, XIONG & ZHAN (1983)	Yes	small
Pentanchidae	Apristurus platyrhynchus	TANAKA (1909)	Yes	small
Pentanchidae	Apristurus profundorum	GOODE & BEAN (1896)	Yes	small
Pentanchidae	Apristurus riveri	BIGELOW & SCHROEDER (1944)	No	small
Pentanchidae	Apristurus saldanha	BARNARD (1925)	Yes	small
Pentanchidae	Apristurus sibogae	WEBER (1913)	No	small
Pentanchidae	Apristurus sinensis	CHU & HU (1981)	Yes	small
Pentanchidae	Apristurus spongiceps	GILBERT (1905)	No	small
Pentanchidae	Apristurus stenseni	SPRINGER (1979)	No	small
Pentanchidae	Apristurus yangi	White, Mana & Naylor, 2017	No	small
Pentanchidae	Asymbolus analis	OGILBY (1885)	Yes	small
Pentanchidae	Asymbolus funebris	COMPAGNO, STEVENS & LAST (1999)	No	small
Pentanchidae	Asymbolus galacticus	SERET & LAST (2008)	No	small
Pentanchidae	Asymbolus occiduus	LAST, GOMON & GLEDHILL (1999)	No	small
Pentanchidae	Asymbolus pallidus	LAST, GOMON & GLEDHILL (1999)	Yes	small
Pentanchidae	Asymbolus parvus	COMPAGNO, STEVENS & LAST (1999)	Yes	small
Pentanchidae	Asymbolus rubiginosus	LAST, GOMON & GLEDHILL (1999)	Yes	small
Pentanchidae	Asymbolus submaculatus	COMPAGNO, STEVENS & LAST (1999)	No	small
Pentanchidae	Asymbolus vincenti	ZEITZ (1908)	No	small
Atelomycteridae	Atelomycterus baliensis	WHITE, LAST & DHARMADI (2005)	Yes	small
Atelomycteridae	Atelomycterus erdmanni	Fahmi & White, 2015	Yes	small
Atelomycteridae	Atelomycterus fasciatus	COMPAGNO & STEVENS (1993)	Yes	small
Atelomycteridae	Atelomycterus macleayi	WHITLEY (1939)	No	small
Atelomycteridae	Atelomycterus marmoratus	BENNETT (1830)	Yes	small
Atelomycteridae	Atelomycterus marnkalha	JACOBSEN & BENNETT (2007)	Yes	small
Atelomycteridae	Aulohalaelurus kanakorum	SERET (1990)	No	small
Atelomycteridae	Aulohalaelurus labiosus	WAITE (1905)	Yes	small
Pentanchidae	Bythaelurus bachi	Weigmann,Ebert, Clerkin, Stehmann & Naylor, 2016	No	small
Pentanchidae	Bythaelurus canescens	GÜNTHER (1878)	Yes	small
Pentanchidae	Bythaelurus clevai	SERET (1987)	No	small
Pentanchidae	Bythaelurus dawsoni	SPRINGER (1971)	Yes	small
Pentanchidae	Bythaelurus giddingsi	McCosker, Long & Baldwin, 2012	No	small
Pentanchidae	Bythaelurus hispidus	ALCOCK (1891)	Yes	small
Pentanchidae	Bythaelurus immaculatus	CHU & MENG (1982)	No	small
Pentanchidae	Bythaelurus incanus	LAST & STEVENS (2008)	No	small
Pentanchidae	Bythaelurus lutarius	SPRINGER & D'AUBREY (1972)	No	small
Pentanchidae	Bythaelurus naylori	Ebert & Clerkin, 2015	No	small
Pentanchidae	Bythaelurus stewarti	Weigmann et al (2018)	No	small
Pentanchidae	Bythaelurus tenuicephalus	Kaschner, Weigmann & Thiel, 2015	No	small
Pentanchidae	Bythaelurus vivaldii	Weigmann & Kaschner, 2017	No	small
Carcharhinidae	Carcharhinus acronotus	(Poey, 1860)	Yes	medium
Carcharhinidae	Carcharhinus albimarginatus	(Rüppell, 1837)	Yes	medium
Carcharhinidae	Carcharhinus altimus	(Springer, 1950)	Yes	large
Carcharhinidae	Carcharhinus amblyrhynchoides	(Whitley, 1934)	Yes	medium
Carcharhinidae	Carcharhinus amblyrhynchos	(Bleeker, 1856)	Yes	medium
Carcharhinidae	Carcharhinus amboinensis	(Müller & Henle, 1839)	Yes	large
Carcharhinidae	Carcharhinus borneensis	BLEEKER (1858)	Yes	small
Carcharhinidae	Carcharhinus brachyurus	(Günther, 1870)	Yes	medium
Carcharhinidae	Carcharhinus brevipinna	Müller & Henle, 1839	Yes	medium
Carcharhinidae	Carcharhinus cautus	WHITLEY (1945)	Yes	large
Carcharhinidae	Carcharhinus coatesi	(Whitley, 1939)	Yes	medium
Carcharhinidae	Carcharhinus dussumieri	VALENCIENNES (1839)	Yes	small
Carcharhinidae	Carcharhinus falciformis	(Müller & Henle, 1841)	Yes	medium
Carcharhinidae	Carcharhinus fitzroyensis	WHITLEY (1943)	Yes	medium
Carcharhinidae	Carcharhinus galapagensis	(Snodgrass & Heller, 1905)	Yes	large
Carcharhinidae	Carcharhinus hemiodon	VALENCIENNES (1839)	No	medium
Carcharhinidae	Carcharhinus humani	White & Weigmann, 2014	Yes	medium
Carcharhinidae	Carcharhinus isodon	MÜLLER & HENLE (1839)	Yes	medium
Carcharhinidae	Carcharhinus leiodon	GARRICK (1985)	Yes	medium
Carcharhinidae	Carcharhinus leucas	[Müller & Henle (ex Valanciennes)], 1839	Yes	large
Carcharhinidae	Carcharhinus limbatus	[Müller & Henle (ex Valanciennes)], 1839	Yes	medium
Carcharhinidae	Carcharhinus longimanus	(Poey, 1861)	Yes	large
Carcharhinidae	Carcharhinus macloti	(Müller & Henle, 1839)	Yes	medium
Carcharhinidae	Carcharhinus melanopterus	QUOY & GAIMARD (1824)	Yes	medium
Carcharhinidae	Carcharhinus obscurus	(Lesueur, 1818b)	Yes	large
Carcharhinidae	Carcharhinus perezi	(Poey, 1876)	Yes	medium
Carcharhinidae	Carcharhinus plumbeus	(Nardo, 1827)	Yes	medium
Carcharhinidae	Carcharhinus porosus	(Ranzani, 1840)	Yes	medium
Carcharhinidae	Carcharhinus sealei	(Pietschmann, 1913)	Yes	medium
Carcharhinidae	Carcharhinus signatus	(Poey,1868)	Yes	medium
Carcharhinidae	Carcharhinus sorrah	VALENCIENNES (1839)	Yes	medium
Carcharhinidae	Carcharhinus tilstoni	WHITLEY (1950)	Yes	medium
Carcharhinidae	Carcharhinus tjutjot	(Bleeker, 1852)	Yes	medium
Scyliorhinidae	Cephaloscyllium albipinnum	LAST, MOTOMURA & WHITE (2008)	Yes	medium
Scyliorhinidae	Cephaloscyllium cooki	LAST, SERET & WHITE (2008)	No	small
Scyliorhinidae	Cephaloscyllium fasciatum	CHAN (1966)	Yes	medium
Scyliorhinidae	Cephaloscyllium hiscosellum	WHITE & EBERT (2008)	Yes	small
Scyliorhinidae	Cephaloscyllium isabellum	(Bonnaterre, 1788)	No	small
Scyliorhinidae	Cephaloscyllium laticeps	DUMERIL (1853)	Yes	medium
Scyliorhinidae	Cephaloscyllium pictum	LAST, SERET & WHITE (2008)	Yes	small
Scyliorhinidae	Cephaloscyllium sarawakensis	YANO, AHMAD, GAMBANG, HAMID, RAZAK & ZAINAL (2005)	Yes	small
Scyliorhinidae	Cephaloscyllium signourum	LAST, SERET & WHITE (2008)	No	small
Scyliorhinidae	Cephaloscyllium silasi	TALWAR (1974)	Yes	small
Scyliorhinidae	Cephaloscyllium speccum	LAST, SERET & WHITE (2008)	Yes	small
Scyliorhinidae	Cephaloscyllium stevensi	CLARK & RANDALL (2011)	No	small
Scyliorhinidae	Cephaloscyllium sufflans	REGAN (1921)	Yes	small
Scyliorhinidae	Cephaloscyllium umbratile	JORDAN & FOWLER (1903)	Yes	medium
Scyliorhinidae	Cephaloscyllium variegatum	LAST & WHITE (2008)	Yes	small
Scyliorhinidae	Cephaloscyllium ventriosum	GARMAN (1880)	Yes	medium
Scyliorhinidae	Cephaloscyllium zebrum	LAST & WHITE (2008)	No	small
Pentanchidae	Cephalurus cephalus	GILBERT (1892)	Yes	small
Hemigaleidae	Chaenogaleus macrostoma	BLEEKER (1852)	Yes	small
Proscylliidae	Ctenacis fehlmanni	SPRINGER (1968)	Yes	small
Proscylliidae	Eridacnis barbouri	BIGELOW & SCHROEDER (1944)	No	small
Proscylliidae	Eridacnis radcliffei	SMITH (1913)	Yes	small
Proscylliidae	Eridacnis sinuans	SMITH (1957)	No	small
Sphyrnidae	Eusphyra blochii	CUVIER (1817)	Yes	medium
Pentanchidae	Figaro boardmani	WHITLEY (1928)	Yes	small
Pentanchidae	Figaro striatus	GLEDHILL, LAST & WHITE (2008)	No	small
Triakidae	Furgaleus macki	WHITLEY (1943)	Yes	small
Galeocerdidae	Galeocerdo cuvier	Peron & Lesueur in Lesueur, 1822	Yes	large
Triakidae	Galeorhinus galeus	(Linnaeus, 1758)	Yes	medium
Pentanchidae	Galeus antillensis	SPRINGER (1979)	No	small
Pentanchidae	Galeus arae	NICHOLS (1927)	Yes	small
Pentanchidae	Galeus atlanticus	VAILLANT (1888)	Yes	small
Pentanchidae	Galeus cadenati	SPRINGER (1966)	No	small
Pentanchidae	Galeus eastmani	JORDAN & SNYDER (1904)	Yes	small
Pentanchidae	Galeus gracilis	COMPAGNO & STEVENS (1993)	No	small
Pentanchidae	Galeus longirostris	TACHIKAWA & TANIUCHI (1987)	Yes	small
Pentanchidae	Galeus melastomus	Rafinesque, 1810a	Yes	small
Pentanchidae	Galeus mincaronei	SOTO (2001)	No	small
Pentanchidae	Galeus murinus	COLLETT (1904)	Yes	small
Pentanchidae	Galeus nipponensis	NAKAYA (1975)	Yes	small
Pentanchidae	Galeus piperatus	SPRINGER & WAGNER (1966)	No	small
Pentanchidae	Galeus polli	CADENAT (1959)	Yes	small
Pentanchidae	Galeus priapus	SERET & LAST (2008)	No	small
Pentanchidae	Galeus sauteri	JORDAN & RICHARSDSON (1909)	Yes	small
Pentanchidae	Galeus schultzi	SPRINGER (1979)	No	small
Pentanchidae	Galeus springeri	KONSTANTINOU & COZZI (1998)	No	small
Carcharhinidae	Glyphis gangeticus	MULLER & HENLE (1839)	Yes	large
Carcharhinidae	Glyphis garricki	COMPAGNO, WHITE & LAST (2008)	Yes	large
Carcharhinidae	Glyphis glyphis	MÜLLER & HENLE (1839)	Yes	large
Triakidae	Gogolia filewoodi	COMPAGNO (1973)	No	small
Pseudotriakidae	Gollum attenuatus	GARRICK (1954)	Yes	small
Pseudotriakidae	Gollum suluensis	LAST & GAUDIANO (2011)	No	small
Pentanchidae	Halaelurus boesemani	SPINGER & D'AUBREY (1972)	No	small
Pentanchidae	Halaelurus buergeri	MÜLLER & HENLE (1838)	Yes	small
Pentanchidae	Halaelurus lineatus	BASS, D'AUBREY & KISTNASAMY (1975)	Yes	small
Pentanchidae	Halaelurus maculosus	WHITE, LAST & STEVENS (2007)	Yes	small
Pentanchidae	Halaelurus natalensis	REGAN (1904)	Yes	small
Pentanchidae	Halaelurus quagga	ALCOCK (1899)	Yes	small
Pentanchidae	Halaelurus sellus	WHITE, LAST & STEVENS (2007)	Yes	small
Pentanchidae	Haploblepharus edwardsii	SCHINZ (1822)	Yes	small
Pentanchidae	Haploblepharus fuscus	SMITH (1950)	Yes	small
Pentanchidae	Haploblepharus kistnasamyi	HUMAN & COMPAGNO (2006)	Yes	small
Pentanchidae	Haploblepharus pictus	MÜLLER & HENLE (1838)	No	small
Hemigaleidae	Hemigaleus australiensis	WHITE, LAST & COMPAGNO (2005)	Yes	small
Hemigaleidae	Hemigaleus microstoma	BLEEKER (1852)	Yes	small
Hemigaleidae	Hemipristis elongata	KLUNZINGER (1871)	Yes	large
Triakidae	Hemitriakis abdita	COMPAGNO & STEVENS (1993)	No	small
Triakidae	Hemitriakis complicofasciata	TAKAHASHI & NAKAYA (2004)	Yes	small
Triakidae	Hemitriakis falcata	COMPAGNO & STEVENS (1993)	Yes	small
Triakidae	Hemitriakis indroyonoi	WHITE, COMPAGNO & DHARMADI (2009)	Yes	small
Triakidae	Hemitriakis japanica	MÜLLER & HENLE (1839)	Yes	small
Triakidae	Hemitriakis leucoperiptera	HERRE (1923)	Yes	small
Pentanchidae	Holohalaelurus favus	HUMAN (2006)	No	small
Pentanchidae	Holohalaelurus grennian	HUMAN (2006)	No	small
Pentanchidae	Holohalaelurus melanostigma	NORMAN (1939)	No	small
Pentanchidae	Holohalaelurus punctatus	GILCHRIST &THOMPSON (1914)	Yes	small
Pentanchidae	Holohalaelurus regani	GILCHRIST (1922)	Yes	small
Triakidae	Hypogaleus hyugaensis	MIYOSI (1939)	Yes	small
Triakidae	Iago garricki	FOURMANOIR & RIVATON (1979)	Yes	small
Triakidae	Iago omanensis	NORMAN (1939)	Yes	small
Carcharhinidae	Isogomphodon oxyrhynchus	MÜLLER & HENLE (1839)	Yes	medium
Carcharhinidae	Lamiopsis temminckii	MÜLLER & HENLE (1839)	Yes	large
Carcharhinidae	Lamiopsis tephrodes	(Fowler, 1905)	Yes	large
Leptochariidae	Leptocharias smithii	MÜLLER & HENLE (1841)	Yes	small
Carcharhinidae	Loxodon macrorhinus	MÜLLER & HENLE (1839)	Yes	small
Triakidae	Mustelus albipinnis	CASTRO-AGUIRRE, ANTUNA-MENDIOLA, GONZALEZ-ACOSTA & de la CRUZ-AGÜERO (2005)	Yes	small
Triakidae	Mustelus andamanensis	WHITE ET AL. 2021	No	small
Triakidae	Mustelus antarcticus	GÜNTHER (1870)	Yes	small
Triakidae	Mustelus asterias	CLOQUET (1821)	Yes	small
Triakidae	Mustelus californicus	GILL (1864)	Yes	small
Triakidae	Mustelus canis	MITCHILL (1815)	Yes	small
Triakidae	Mustelus dorsalis	GILL (1864)	No	small
Triakidae	Mustelus fasciatus	GARMAN (1913)	No	small
Triakidae	Mustelus griseus	PIETSCHMANN (1908)	Yes	small
Triakidae	Mustelus henlei	GILL (1863)	Yes	small
Triakidae	Mustelus higmani	SPRINGER & LOWE (1963)	Yes	small
Triakidae	Mustelus lenticulatus	PHILLIPPS (1932)	Yes	small
Triakidae	Mustelus lunulatus	JORDAN & GILBERT (1882)	Yes	small
Triakidae	Mustelus manazo	BLEEKER (1854)	Yes	small
Triakidae	Mustelus mento	COPE (1877)	Yes	small
Triakidae	Mustelus minicanis	HEEMSTRA (1997)	No	small
Triakidae	Mustelus mosis	HEMPRICH & EHRENBERG (1899)	Yes	small
Triakidae	Mustelus mustelus	LINNAEUS (1758)	Yes	small
Triakidae	Mustelus norrisi	SPRINGER (1939)	Yes	small
Triakidae	Mustelus palumbes	SMITH (1957)	Yes	small
Triakidae	Mustelus punctulatus	RISSO (1827)	Yes	small
Triakidae	Mustelus ravidus	WHITE & LAST (2006)	Yes	small
Triakidae	Mustelus schmitti	SPRINGER (1939)	Yes	small
Triakidae	Mustelus sinusmexicanus	HEEMSTRA (1997)	Yes	small
Triakidae	Mustelus stevensi	WHITE & LAST (2008)	Yes	small
Triakidae	Mustelus whitneyi	CHIRICHIGNO (1973)	No	small
Triakidae	Mustelus widodoi	WHITE & LAST (2006)	Yes	small
Carcharhinidae	Nasolamia velox	(Gilbert in Jordan & Evermann, 1898)	Yes	medium
Carcharhinidae	Negaprion acutidens	RÜPPELL (1837)	Yes	large
Carcharhinidae	Negaprion brevirostris	(Poey, 1868)	Yes	large
Hemigaleidae	Paragaleus leucolomatus	COMPAGNO & SMALE (1985)	No	small
Hemigaleidae	Paragaleus pectoralis	GARMAN (1906)	Yes	small
Hemigaleidae	Paragaleus randalli	COMPAGNO, KRUPP & CARPENTER (1996)	Yes	small
Hemigaleidae	Paragaleus tengi	CHEN (1963)	No	small
Pentanchidae	Parmaturus albimarginatus	SERET & LAST (2007)	No	small
Pentanchidae	Parmaturus albipenis	SERET & LAST (2007)	No	small
Pentanchidae	Parmaturus angelae	Diamantina, Soares, Carvalho, Schwingel & Fazzano Gadig, 2019	No	small
Pentanchidae	Parmaturus bigus	SERET & LAST (2007)	No	small
Pentanchidae	Parmaturus campechiensis	SPRINGER (1979)	No	small
Pentanchidae	Parmaturus macmillani	HARDY (1985)	No	small
Pentanchidae	Parmaturus melanobranchus	CHAN (1966)	No	small
Pentanchidae	Parmaturus nigripalatum	Fahmi & Ebert, 2018	No	small
Pentanchidae	Parmaturus pilosus	GARMAN (1906)	Yes	small
Pentanchidae	Parmaturus xaniurus	GILBERT (1892)	Yes	small
Pseudotriakidae	Planonasus indicus	Ebert, Akhilesh & Weigmann, 2018	Yes	small
Pseudotriakidae	Planonasus parini	Weigmann, Stehmann & Thiel, 2013	No	small
Scyliorhinidae	Poroderma africanum	GMELIN (1789)	Yes	small
Scyliorhinidae	Poroderma pantherinum	SMITH (1838)	Yes	small
Carcharhinidae	Prionace glauca	(Linnaeus, 1758)	Yes	large
Proscylliidae	Proscyllium habereri	HILGENDORF (1904)	Yes	small
Proscylliidae	Proscyllium magnificum	LAST & VONGPANICH (2004)	Yes	small
Proscylliidae	Proscyllium venustum	TANAKA (1912)	Yes	small
Pseudotriakidae	Pseudotriakis microdon	CAPELLO (1868)	Yes	small
Carcharhinidae	Rhizoprionodon acutus	(Rüppell, 1837)	No	medium
Carcharhinidae	Rhizoprionodon lalandii	MÜLLER & HENLE (1839)	Yes	small
Carcharhinidae	Rhizoprionodon longurio	(Jordan & Gilbert, 1882)	Yes	small
Carcharhinidae	Rhizoprionodon oligolinx	SPRINGER (1964)	Yes	small
Carcharhinidae	Rhizoprionodon porosus	POEY (1861)	Yes	small
Carcharhinidae	Rhizoprionodon taylori	OGILBY (1915)	Yes	small
Carcharhinidae	Rhizoprionodon terraenovae	RICHARDSON (1836)	Yes	small
Atelomycteridae	Schroederichthys bivius	SMITH (1838)	Yes	small
Atelomycteridae	Schroederichthys chilensis	GUICHENOT (1848)	Yes	small
Atelomycteridae	Schroederichthys maculatus	SPRINGER (1966)	No	small
Atelomycteridae	Schroederichthys saurisqualus	SOTO (2001)	No	small
Atelomycteridae	Schroederichthys tenuis	SPRINGER (1966)	No	small
Carcharhinidae	Scoliodon laticaudus	Müller & Henle, 1838	Yes	small
Carcharhinidae	Scoliodon macrorhynchos	BLEEKER (1852)	Yes	small
Scyliorhinidae	Scyliorhinus boa	GOODE & BEAN (1896)	No	small
Scyliorhinidae	Scyliorhinus cabofriensis	Soares, Gomes a Carvalho, 2016	No	small
Scyliorhinidae	Scyliorhinus canicula	LINNAEUS (1758)	Yes	small
Scyliorhinidae	Scyliorhinus capensis	SMITH (1838)	Yes	small
Scyliorhinidae	Scyliorhinus cervigoni	MAURIN & BONNET (1970)	No	small
Scyliorhinidae	Scyliorhinus comoroensis	COMPAGNO (1988)	No	small
Scyliorhinidae	Scyliorhinus duhamelii	(Garman, 1913)	No	small
Scyliorhinidae	Scyliorhinus garmani	FOWLER (1934)	No	small
Scyliorhinidae	Scyliorhinus haeckelii	MIRANDA-RIBEIRO (1907)	No	small
Scyliorhinidae	Scyliorhinus hesperius	SPRINGER (1966)	No	small
Scyliorhinidae	Scyliorhinus meadi	SPRINGER (1966)	No	small
Scyliorhinidae	Scyliorhinus retifer	GARMAN (1881)	Yes	small
Scyliorhinidae	Scyliorhinus stellaris	LINNAEUS (1758)	Yes	small
Scyliorhinidae	Scyliorhinus torazame	TANAKA (1908)	Yes	small
Scyliorhinidae	Scyliorhinus torrei	HOWELL-RIVERO (1936)	No	small
Scyliorhinidae	Scyliorhinus ugoi	Soares, Gadig & Gomes, 2015	No	small
Triakidae	Scylliogaleus quecketti	BOULENGER (1902)	Yes	small
Sphyrnidae	Sphyrna corona	SPRINGER (1940)	Yes	medium
Sphyrnidae	Sphyrna lewini	(Griffith & Smith, 1834)	Yes	medium
Sphyrnidae	Sphyrna media	Springer, 1940	Yes	medium
Sphyrnidae	Sphyrna mokarran	(Rüppel, 1835)	Yes	medium
Sphyrnidae	Sphyrna tiburo	(Linnaeus, 1758)	Yes	medium
Sphyrnidae	Sphyrna tudes	VALENCIENNES (1822)	Yes	small
Sphyrnidae	Sphyrna zygaena	(Linnaeus, 1758)	Yes	medium
Carcharhinidae	Triaenodon obesus	RÜPPELL (1837)	Yes	small
Triakidae	Triakis acutipinna	KATO (1968)	No	small
Triakidae	Triakis maculata	KNER & STEINDACHNER (1866)	No	small
Triakidae	Triakis megalopterus	SMITH (1839)	Yes	small
Triakidae	Triakis scyllium	MÜLLER & HENLE (1839)	Yes	small
Triakidae	Triakis semifasciata	Girard, 1855	Yes	small

## Sheet: Non valid
List of non-valid extant species
Family	Species	Author(s)	State	Remarks
Carcharhinidae	Carcharhinus cerdale	Gilbert 1898	Extant	Weigmann (2016): 'Invalid according to Ebert et al. (2013a), but valid following White (2012), which is also supported by molecular results by Naylor et al. (2012a)'
Carcharhinidae	Carcharhinus macrops	Liu 1983	Extant	Weigmann (2016): 'junior synonym of either C. obscurus or C. galapagensis (White & Last, 2013; White, 2014,pers. comm.)'.
Carcharhinidae	Carcharhinus menisorrah	Müller and Henle 1839	Extant	Weigmann (2016): 'junior synonym of C. falciformis (Garrick, 1982; White & Weigmann, 2014)'
Carcharhinidae	Carcharhinus obsolerus	White et al. 2019	Extant	Based on jveniles (immature/non-adult females) museum specimens. Species not recorded since 19th century. Possibly junior synonym of other Carcharhinus species (C. borneensis and C. porosus)
Carcharhinidae	Carcharhinus wheeleri	Garrick 1982	Extant	Weigmann (2016): 'Carcharhinus wheeleri Garrick 1982 is a junior synonym of C. amblyrhynchos following Bonfil & Abdallah (2004), Randall (2005,2007) and Moore et al. (2012a),but its status still requires study according to White (2012) and Naylor et al. (2012a) found molecular support for therecognition of C. wheeleri as adistinct species'.
Carcharhinidae	Glyphis fowlerae	Compagno et al. 2010	Extant	Junior synonym of G. glyphis (Li et al. 2015)
Carcharhinidae	Glyphis siamensis	Steindachner 1896	Extant	Junior synonym of G. glyphis (Li et al. 2015)
Pentanchidae	Apristurus internatus	Deng et al. 1988	Extant	Weigmann (2016): 'Possibly a junior synonym of A. gibbosus (Nakaya et al. 2008)'
Pentanchidae	Bythaelurus alcockii	Garman 1913	Extant	Weigmann (2016): 'Invalid after Ebert et al. (2013a), questionably valid according to Springer (1979), Compagno (1984b, 1988, 1999, 2005), Compagno et al. (2005b) and Last & Stevens (2008), valid following White et al. (2007), McCosker et al. (2012) and Ebert (2013). Holotype and only known specimen apparently lost (Akhilesh, 2014, pers.comm.); caught much deeper than most other WIO species of th…
Pentanchidae	Galeus corriganae	White et al. 2016	Extant	Based on 7 specimens, none of which are adults ('adolescents' or juveniles)
Pentanchidae	Parmaturus lanatus	Seret and Last 2007	Extant	Based on a single juvenile specimen
Pentanchidae	Pentanchus profundicolus	Smith and Radcliffe 1912	Extant	Weigmann (2016): 'Known from only two specimens; might be malformed individuals of an undescribed species of Apristurus (Nakaya & Séret, 2000) or A. herklotsi (Compagno, 1988)'
Scyliorhinidae	Cephaloscyllium circulopullum	Yano et al. 2005	Extant	Junior synonym of C. sarawakensis (Nakaya et al. 2013)
Scyliorhinidae	Cephaloscyllium formosanum	Teng 1962	Extant	Weigmann (2016): 'Considered a junior synonym of C. isabellum by Springer (1979) and of C. umbratile by Schaaf-da Silva & Ebert (2008), but resurrected as a valid species by Nakaya et al. (2013)'
Scyliorhinidae	Cephaloscyllium maculatum	Schaaf-Da Silva and Ebert 2008	Extant	Weigmann (2016): 'junior synonym of C. fasciatum (Nakaya et al. 2013)'
Scyliorhinidae	Cephaloscyllium pardelotum	Schaaf-Da Silva and Ebert 2008	Extant	Weigmann (2016): 'junior synonym of C. fasciatum (Nakaya et al. 2013)'
Scyliorhinidae	Cephaloscyllium parvum	Inoue and Nakaya 2006	Extant	Junior synonym of C. sarawakensis (Nakaya et al. 2013)
Scyliorhinidae	Scyliorhinus besnardi	Springer and Sadowsky 1970	Extant	Junior synonym of Scyliorhinus haeckelii Miranda-Ribeiro 1907
Scyliorhinidae	Scyliorhinus tokubee	Shirai et al. 1992	Extant	Considered junior synonym of S. torazame by Soares and Carvalho (2019)
Sphyrnidae	Sphyrna gilberti	Quattro et al. 2013	Extant	Hybrydization with S. lewini (Barker et al. 2019)
Triakidae	Mustelus walkeri	White & Last, 2008	Extant	Junior synonym of M. antarcticus Günther, 1870 according to White et al. (2021).
Triakidae	Mustelus mangalorensis	Cubelio et al. 2011	Extant	Insufficient description and illustration of a single specimen: nomen dubium. Iago? or Mustelus? Weigmann (2016): 'Poor original description makes it difficult to determine if this species is conspecific with I. omanensis or a valid species in the I. omanensis complex and the holotype could not be located (Akhilesh et al. 2014). Specimens not identical with I. omanensis from off the Socotra Islan…
