# Supplementary material for: Combining palaeontological and neontological data shows a delayed diversification burst of carcharhiniform sharks likely mediated by environmental change
Source: Sci Rep. 2022 Dec 19;12:21906. doi: 10.1038/s41598-022-26010-7 (PMC9763247; doi:10.1038/s41598-022-26010-7)
Supplement: Supplementary file 2 — Supplementary Information 2. [file 41598_2022_26010_MOESM2_ESM.xlsx]

## Sheet: Carcharhiniformes
Supplementary Data S2. Accession numbers (GenBank and BOLD systems) for molecular data of Carcharhiniformes and Lamniformes.
Order	Family	Species	12S	16S	CO1	CO2	CO3	Cyt b	ND1	ND2	ND3	ND4	ND4L	ND5	ND6	RAG1
Carcharhiniformes	Atelomycteridae	Atelomycterus baliensis			EU398569
Carcharhiniformes	Atelomycteridae	Atelomycterus erdmanii			KP769787
Carcharhiniformes	Atelomycteridae	Atelomycterus fasciatus			EU398570
Carcharhiniformes	Atelomycteridae	Atelomycterus marmoratus			EU398571					JQ519099
Carcharhiniformes	Atelomycteridae	Atelomycterus marnkalha			EU398573					JQ519017
Carcharhiniformes	Atelomycteridae	Aulohalaelurus labiosus			EU398578					JQ519192
Carcharhiniformes	Atelomycteridae	Schroederichthys bivius			EU074581					JQ518684
Carcharhiniformes	Atelomycteridae	Schroederichthys chilensis			MK982902
Carcharhiniformes	Carcharhinidae	Carcharhinus acronotus	NC_024055	NC_024055	NC_024055	NC_024055	NC_024055	NC_024055	NC_024055	NC_024055	NC_024055	NC_024055	NC_024055	NC_024055	NC_024055
Carcharhiniformes	Carcharhinidae	Carcharhinus albimarginatus	NC_047239	NC_047239	NC_047239	NC_047239	NC_047239	NC_047239	NC_047239	NC_047239	NC_047239	NC_047239	NC_047239	NC_047239	NC_047239
Carcharhiniformes	Carcharhinidae	Carcharhinus altimus	AY830722	AY830722	EU398587	JQ654726	JQ654740			JQ518603		HM446375
Carcharhiniformes	Carcharhinidae	Carcharhinus amblyrhynchoides	NC_023948	NC_023948	NC_023948	NC_023948	NC_023948	NC_023948	NC_023948	NC_023948	NC_023948	NC_023948	NC_023948	NC_023948	NC_023948
Carcharhiniformes	Carcharhinidae	Carcharhinus amblyrhynchos	NC_047238	NC_047238	NC_047238	NC_047238	NC_047238	NC_047238	NC_047238	NC_047238	NC_047238	NC_047238	NC_047238	NC_047238	NC_047238
Carcharhiniformes	Carcharhinidae	Carcharhinus amboinensis	NC_026696	NC_026696	NC_026696	NC_026696	NC_026696	NC_026696	NC_026696	NC_026696	NC_026696	NC_026696	NC_026696	NC_026696	NC_026696
Carcharhiniformes	Carcharhinidae	Carcharhinus borneensis								JQ519094
Carcharhiniformes	Carcharhinidae	Carcharhinus brachyurus	AB938094		FJ519057					JQ518611
Carcharhiniformes	Carcharhinidae	Carcharhinus brevipinna	NC_027081	NC_027081	NC_027081	NC_027081	NC_027081	NC_027081	NC_027081	NC_027081	NC_027081	NC_027081	NC_027081	NC_027081	NC_027081
Carcharhiniformes	Carcharhinidae	Carcharhinus cautus			EF609309					JQ519153
Carcharhiniformes	Carcharhinidae	Carcharhinus coatesi			KP719480
Carcharhiniformes	Carcharhinidae	Carcharhinus dussumieri	MH248225		DQ108301					JQ519073		GQ227279
Carcharhiniformes	Carcharhinidae	Carcharhinus falciformis	KF801102	KF801102	KF801102	KF801102	KF801102	KF801102	KF801102	KF801102	KF801102	KF801102	KF801102	KF801102	KF801102
Carcharhiniformes	Carcharhinidae	Carcharhinus fitzroyensis			EF609310					JQ519154		HM446402
Carcharhiniformes	Carcharhinidae	Carcharhinus galapagensis	LC552343		FJ518910	JQ654728	JQ654742			JQ518619
Carcharhiniformes	Carcharhinidae	Carcharhinus humani			FOAI168-08
Carcharhiniformes	Carcharhinidae	Carcharhinus isodon	AY830729	AY830729	FJ519096					JQ518626
Carcharhiniformes	Carcharhinidae	Carcharhinus leiodon	MH248226		JN034900					JN082199
Carcharhiniformes	Carcharhinidae	Carcharhinus leucas	NC_023522	NC_023522	NC_023522	NC_023522	NC_023522	NC_023522	NC_023522	NC_023522	NC_023522	NC_023522	NC_023522	NC_023522	NC_023522	U62645
Carcharhiniformes	Carcharhinidae	Carcharhinus limbatus	AY830731	AY830731	JQ654710	JQ654724	JQ654738	KC463788		JN082202		GQ227272
Carcharhiniformes	Carcharhinidae	Carcharhinus longimanus	KM434158	KM434158	KM434158	KM434158	KM434158	KM434158	KM434158	KM434158	KM434158	KM434158	KM434158	KM434158	KM434158
Carcharhiniformes	Carcharhinidae	Carcharhinus macloti	NC_024862	NC_024862	NC_024862	NC_024862	NC_024862	NC_024862	NC_024862	NC_024862	NC_024862	NC_024862	NC_024862	NC_024862	NC_024862
Carcharhiniformes	Carcharhinidae	Carcharhinus melanopterus	NC_024284	NC_024284	NC_024284	NC_024284	NC_024284	NC_024284	NC_024284	NC_024284	NC_024284	NC_024284	NC_024284	NC_024284	NC_024284
Carcharhiniformes	Carcharhinidae	Carcharhinus obscurus	NC_020611	NC_020611	NC_020611	NC_020611	NC_020611	NC_020611	NC_020611	NC_020611	NC_020611	NC_020611	NC_020611	NC_020611	NC_020611
Carcharhiniformes	Carcharhinidae	Carcharhinus perezii	AY830740	AY830739	FJ519137					JQ518608		KY010603
Carcharhiniformes	Carcharhinidae	Carcharhinus plumbeus	NC_024596	NC_024596	NC_024596	NC_024596	NC_024596	NC_024596	NC_024596	NC_024596	NC_024596	NC_024596	NC_024596	NC_024596	NC_024596	AY462152
Carcharhiniformes	Carcharhinidae	Carcharhinus porosus	AY830743	AY147897	BOLD_ESHKC146-07			L08033		JQ518614
Carcharhiniformes	Carcharhinidae	Carcharhinus sealei			KF590375					JQ519065
Carcharhiniformes	Carcharhinidae	Carcharhinus signatus	AY830744	AY830744	FJ519158					JQ518631
Carcharhiniformes	Carcharhinidae	Carcharhinus sorrah	NC_023521	NC_023521	NC_023521	NC_023521	NC_023521	NC_023521	NC_023521	NC_023521	NC_023521	NC_023521	NC_023521	NC_023521	NC_023521
Carcharhiniformes	Carcharhinidae	Carcharhinus tilstoni			DQ108283			MG811813		JN082210		GQ227268
Carcharhiniformes	Carcharhinidae	Carcharhinus tjutjot	NC_026871	NC_026871	NC_026871	NC_026871	NC_026871	NC_026871	NC_026871	NC_026871	NC_026871	NC_026871	NC_026871	NC_026871	NC_026871
Carcharhiniformes	Carcharhinidae	Glyphis gangeticus	KT698046	KT698046	KT698046	KT698046	KT698046	KT698046	KT698046	KT698046	KT698046	KT698046	KT698046	KT698046	KT698046
Carcharhiniformes	Carcharhinidae	Glyphis garricki	NC_023361	NC_023361	NC_023361	NC_023361	NC_023361	NC_023361	NC_023361	NC_023361	NC_023361	NC_023361	NC_023361	NC_023361	NC_023361
Carcharhiniformes	Carcharhinidae	Glyphis glyphis	NC_021768	NC_021768	NC_021768	NC_021768	NC_021768	NC_021768	NC_021768	NC_021768	NC_021768	NC_021768	NC_021768	NC_021768	NC_021768
Carcharhiniformes	Carcharhinidae	Isogomphodon oxyrhynchus	FJ598693	FJ598693	MF686575					JQ518638
Carcharhiniformes	Carcharhinidae	Lamiopsis temminckii	NC_028341	NC_028341	NC_028341	NC_028341	NC_028341	NC_028341	NC_028341	NC_028341	NC_028341	NC_028341	NC_028341	NC_028341	NC_028341
Carcharhiniformes	Carcharhinidae	Lamiopsis tephrodes	NC_028340	NC_028340	NC_028340	NC_028340	NC_028340	NC_028340	NC_028340	NC_028340	NC_028340	NC_028340	NC_028340	NC_028340	NC_028340
Carcharhiniformes	Carcharhinidae	Loxodon macrorhinus	NC_029843	NC_029843	NC_029843	NC_029843	NC_029843	NC_029843	NC_029843	NC_029843	NC_029843	NC_029843	NC_029843	NC_029843	NC_029843
Carcharhiniformes	Carcharhinidae	Nasolamia velox								JQ518642
Carcharhiniformes	Carcharhinidae	Negaprion acutidens	AB969868	AY462153	DQ108284					JQ518644
Carcharhiniformes	Carcharhinidae	Negaprion brevirostris	AY830756	AY830756	FJ519227			L08039		JQ518643						AY949031
Carcharhiniformes	Carcharhinidae	Prionace glauca	NC_022819	NC_022819	NC_022819	NC_022819	NC_022819	NC_022819	NC_022819	NC_022819	NC_022819	NC_022819	NC_022819	NC_022819	NC_022819
Carcharhiniformes	Carcharhinidae	Rhizoprionodon lalandii			FJ519254					JQ518646
Carcharhiniformes	Carcharhinidae	Rhizoprionodon longurio			PHANT442-08					JQ518650
Carcharhiniformes	Carcharhinidae	Rhizoprionodon oligolinx	JX978295		ANGBF12411-15					JQ519096
Carcharhiniformes	Carcharhinidae	Rhizoprionodon porosus			FJ519264			KC463783		JQ518648
Carcharhiniformes	Carcharhinidae	Rhizoprionodon taylori			EU399000					JQ518647
Carcharhiniformes	Carcharhinidae	Rhizoprionodon terraenovae	AY830763	AY830763	FJ519274					JQ518651
Carcharhiniformes	Carcharhinidae	Scoliodon laticaudus	NC_042504	NC_042504	NC_042504	NC_042504	NC_042504	NC_042504	NC_042504	NC_042504	NC_042504	NC_042504	NC_042504	NC_042504	NC_042504
Carcharhiniformes	Carcharhinidae	Scoliodon macrorhynchos	NC_018052	NC_018052	NC_018052	NC_018052	NC_018052	NC_018052	NC_018052	NC_018052	NC_018052	NC_018052	NC_018052	NC_018052	NC_018052
Carcharhiniformes	Carcharhinidae	Triaenodon obesus	NC_026287	NC_026287	NC_026287	NC_026287	NC_026287	NC_026287	NC_026287	NC_026287	NC_026287	NC_026287	NC_026287	NC_026287	NC_026287
Carcharhiniformes	Galeocerdidae	Galeocerdo cuvier	NC_022193	NC_022193	NC_022193	NC_022193	NC_022193	NC_022193	NC_022193	NC_022193	NC_022193	NC_022193	NC_022193	NC_022193	NC_022193
Carcharhiniformes	Hemigaleidae	Chaenogaleus macrostoma	MH248227		JN989312			DQ422076		DQ422107		DQ422045
Carcharhiniformes	Hemigaleidae	Hemigaleus australiensis			EU398810					JQ518657
Carcharhiniformes	Hemigaleidae	Hemigaleus microstoma	NC_029400	NC_029400	NC_029400	NC_029400	NC_029400	NC_029400	NC_029400	NC_029400	NC_029400	NC_029400	NC_029400	NC_029400	NC_029400
Carcharhiniformes	Hemigaleidae	Hemipristis elongata	NC_032065	NC_032065	NC_032065	NC_032065	NC_032065	NC_032065	NC_032065	NC_032065	NC_032065	NC_032065	NC_032065	NC_032065	NC_032065
Carcharhiniformes	Hemigaleidae	Paragaleus pectoralis			IRREK427-08					JQ518659
Carcharhiniformes	Hemigaleidae	Paragaleus randalli			MK422143					Oman_GN_9292_AH4
Carcharhiniformes	Leptochariidae	Leptocharias smithii			KERRI204-08			DQ422077		DQ422108		DQ422046
Carcharhiniformes	Pentanchidae	Apristurus albisoma		AY462154
Carcharhiniformes	Pentanchidae	Apristurus ampliceps			EU398541					JQ519149
Carcharhiniformes	Pentanchidae	Apristurus aphyodes		AF358916	KJ202061
Carcharhiniformes	Pentanchidae	Apristurus australis			EU398549					JQ518995
Carcharhiniformes	Pentanchidae	Apristurus brunneus	LC091554	EF119328	FJ519545			KR422461		JQ518667
Carcharhiniformes	Pentanchidae	Apristurus exsanguis		AY049048	FNZ360-06					JQ519144
Carcharhiniformes	Pentanchidae	Apristurus fedorovi	LC020830	AY462155
Carcharhiniformes	Pentanchidae	Apristurus garricki			FOAN186-11
Carcharhiniformes	Pentanchidae	Apristurus herklotsi								KF927737
Carcharhiniformes	Pentanchidae	Apristurus japonicus	LC020829	AY462156
Carcharhiniformes	Pentanchidae	Apristurus kampae		AY462157	FJ519548
Carcharhiniformes	Pentanchidae	Apristurus laurussonii		AF329376						JQ518666
Carcharhiniformes	Pentanchidae	Apristurus longicephalus	GU130599	GU130599	GU130672											AY462159
Carcharhiniformes	Pentanchidae	Apristurus macrorhynchus	LC020828		KP719281			DQ422080		DQ422111		DQ422049
Carcharhiniformes	Pentanchidae	Apristurus macrostomus								KF927750
Carcharhiniformes	Pentanchidae	Apristurus manis		AF329375	EU148077					JQ518663						AY462160
Carcharhiniformes	Pentanchidae	Apristurus melanoasper		AF329374	EU398536					JQ519193						AY462161
Carcharhiniformes	Pentanchidae	Apristurus microps		AF382947
Carcharhiniformes	Pentanchidae	Apristurus nakayai		AY462163	KC157668
Carcharhiniformes	Pentanchidae	Apristurus nasutus			MK990527
Carcharhiniformes	Pentanchidae	Apristurus pinguis			EU398547
Carcharhiniformes	Pentanchidae	Apristurus platyrhynchus			EU398531					JQ518670
Carcharhiniformes	Pentanchidae	Apristurus profundorum			FJ519554					JQ518668
Carcharhiniformes	Pentanchidae	Apristurus saldanha			HM394835
Carcharhiniformes	Pentanchidae	Apristurus sinensis			EU398528
Carcharhiniformes	Pentanchidae	Asymbolus analis			FOA027-04					JQ518672
Carcharhiniformes	Pentanchidae	Asymbolus pallidus			FOAN999-11
Carcharhiniformes	Pentanchidae	Asymbolus parvus			EU398564					JQ519041
Carcharhiniformes	Pentanchidae	Asymbolus rubiginosus			EU398566					JQ518671
Carcharhiniformes	Pentanchidae	Bythaelurus canescens			KU737642					JQ400111
Carcharhiniformes	Pentanchidae	Bythaelurus dawsoni			FNZ310-06					JQ519146
Carcharhiniformes	Pentanchidae	Bythaelurus hispidus		KR149230	KF899704
Carcharhiniformes	Pentanchidae	Cephalurus cephalus			MN022242
Carcharhiniformes	Pentanchidae	Figaro boardmani			EU398790					JQ518673
Carcharhiniformes	Pentanchidae	Galeus arae			GMSHK161-12					JQ518675
Carcharhiniformes	Pentanchidae	Galeus atlanticus			JQ774834					DQ902841
Carcharhiniformes	Pentanchidae	Galeus eastmani		AY462173
Carcharhiniformes	Pentanchidae	Galeus longirostris	LC146078
Carcharhiniformes	Pentanchidae	Galeus melastomus	HQ378177	AF329372	HQ603886	HQ603903		JF909062.2		DQ902834
Carcharhiniformes	Pentanchidae	Galeus murinus		AF329373	GLF141-14					JQ518674						AY462174
Carcharhiniformes	Pentanchidae	Galeus nipponensis	LC146180							KF927868
Carcharhiniformes	Pentanchidae	Galeus polli			HQ945985					JQ518676
Carcharhiniformes	Pentanchidae	Galeus sauteri		AY462175	KP719331					JQ519181
Carcharhiniformes	Pentanchidae	Halaelurus buergeri	KU892589	KU892589	KU892589	KU892589	KU892589	KU892589	KU892589	KU892589	KU892589	KU892589	KU892589	KU892589	KU892589
Carcharhiniformes	Pentanchidae	Halaelurus lineatus			GU805047					JQ518677
Carcharhiniformes	Pentanchidae	Halaelurus maculosus			FOAF979-07
Carcharhiniformes	Pentanchidae	Halaelurus natalensis			JF493588					JQ518678
Carcharhiniformes	Pentanchidae	Halaelurus quagga		KR149236	HQ839734
Carcharhiniformes	Pentanchidae	Halaelurus sellus			FOAF201-07					JQ519034
Carcharhiniformes	Pentanchidae	Haploblepharus edwardsii			JF493613			KY824755		JQ518679
Carcharhiniformes	Pentanchidae	Haploblepharus fuscus								MH348516
Carcharhiniformes	Pentanchidae	Haploblepharus kistnasamyi			JF493617
Carcharhiniformes	Pentanchidae	Holohalaelurus punctatus			JF493658
Carcharhiniformes	Pentanchidae	Holohalaelurus regani			JF493659					JQ518680
Carcharhiniformes	Pentanchidae	Parmaturus pilosus	AB974451
Carcharhiniformes	Pentanchidae	Parmaturus xaniurus		KJ010668	JQ354261					JQ518681
Carcharhiniformes	Proscyllidae	Ctenacis_fehlmanni								Oman_GN_9517_AH4
Carcharhiniformes	Proscyllidae	Eridacnis radcliffei			KF899425					KF927835
Carcharhiniformes	Proscyllidae	Proscyllium habereri	NC_030216	NC_030216	NC_030216	NC_030216	NC_030216	NC_030216	NC_030216	NC_030216	NC_030216	NC_030216	NC_030216	NC_030216	NC_030216	AY462184
Carcharhiniformes	Proscyllidae	Proscyllium magnificum			MK422121
Carcharhiniformes	Proscyllidae	Proscyllium venustum	AB974453
Carcharhiniformes	Pseudotriakidae	Gollum attenuatus			FNZ136-06			DQ422079		DQ422110		DQ422048
Carcharhiniformes	Pseudotriakidae	Planonasus indicus								MK335357
Carcharhiniformes	Pseudotriakidae	Pseudotriakis microdon	NC_022735	NC_022735	NC_022735	NC_022735	NC_022735	NC_022735	NC_022735	NC_022735	NC_022735	NC_022735	NC_022735	NC_022735	NC_022735	AY462185
Carcharhiniformes	Scyliorhinidae	Cephaloscyllium albipinnum			EU398670					JQ518999
Carcharhiniformes	Scyliorhinidae	Cephaloscyllium fasciatum	LC499096
Carcharhiniformes	Scyliorhinidae	Cephaloscyllium hiscosellum			EU398669					JQ519045
Carcharhiniformes	Scyliorhinidae	Cephaloscyllium laticeps			DQ108322					JQ518998
Carcharhiniformes	Scyliorhinidae	Cephaloscyllium pictum			EU398676
Carcharhiniformes	Scyliorhinidae	Cephaloscyllium sarawakensis	LC499097
Carcharhiniformes	Scyliorhinidae	Cephaloscyllium silasi		HM467792	HM467791
Carcharhiniformes	Scyliorhinidae	Cephaloscyllium speccum			EU398675
Carcharhiniformes	Scyliorhinidae	Cephaloscyllium sufflans			JN312496
Carcharhiniformes	Scyliorhinidae	Cephaloscyllium umbratile	KX354996	KX354996	KX354996	KX354996	KX354996	KX354996	KX354996	KX354996	KX354996	KX354996	KX354996	KX354996	KX354996
Carcharhiniformes	Scyliorhinidae	Cephaloscyllium variegatum			EU398672					JQ518997
Carcharhiniformes	Scyliorhinidae	Cephaloscyllium ventriosum			GU440268					JQ519118
Carcharhiniformes	Scyliorhinidae	Poroderma africanum			JF494275			KY824743		JQ518682
Carcharhiniformes	Scyliorhinidae	Poroderma pantherinum	NC_043830	NC_043830	NC_043830	NC_043830	NC_043830	NC_043830	NC_043830	NC_043830	NC_043830	NC_043830	NC_043830	NC_043830	NC_043830
Carcharhiniformes	Scyliorhinidae	Scyliorhinus canicula	NC_001950	NC_001950	NC_001950	NC_001950	NC_001950	NC_001950	NC_001950	NC_001950	NC_001950	NC_001950	NC_001950	NC_001950	NC_001950	JN184092
Carcharhiniformes	Scyliorhinidae	Scyliorhinus capensis			JF494469					JQ518687
Carcharhiniformes	Scyliorhinidae	Scyliorhinus retifer			FJ519584					JQ519117
Carcharhiniformes	Scyliorhinidae	Scyliorhinus stellaris		AF327706	HQ603883	HQ603899				JQ518685						AY462180
Carcharhiniformes	Scyliorhinidae	Scyliorhinus torazame	AP019520	AP019520	AP019520	AP019520	AP019520	AP019520	AP019520	AP019520	AP019520	AP019520	AP019520	AP019520	AP019520	AY462182
Carcharhiniformes	Sphyrnidae	Eusphyra blochii	KJ128290	KJ128290	KJ128290	KJ128290	KJ128290	KJ128290	KJ128290	KJ128290	KJ128290	KJ128290	KJ128290	KJ128290	KJ128290
Carcharhiniformes	Sphyrnidae	Sphyrna corona			IRREK423-08					JQ518688
Carcharhiniformes	Sphyrnidae	Sphyrna lewini	NC_022679	NC_022679	NC_022679	NC_022679	NC_022679	NC_022679	NC_022679	NC_022679	NC_022679	NC_022679	NC_022679	NC_022679	NC_022679	JQ929571
Carcharhiniformes	Sphyrnidae	Sphyrna media								GU385348
Carcharhiniformes	Sphyrnidae	Sphyrna mokarran	NC_035491	NC_035491	NC_035491	NC_035491	NC_035491	NC_035491	NC_035491	NC_035491	NC_035491	NC_035491	NC_035491	NC_035491	NC_035491
Carcharhiniformes	Sphyrnidae	Sphyrna tiburo	NC_028508	NC_028508	NC_028508	NC_028508	NC_028508	NC_028508	NC_028508	NC_028508	NC_028508	NC_028508	NC_028508	NC_028508	NC_028508
Carcharhiniformes	Sphyrnidae	Sphyrna tudes	FJ598662	FJ598662	FJ519524			KC463781		JQ518690
Carcharhiniformes	Sphyrnidae	Sphyrna zygaena	NC_025778	NC_025778	NC_025778	NC_025778	NC_025778	NC_025778	NC_025778	NC_025778	NC_025778	NC_025778	NC_025778	NC_025778	NC_025778
Carcharhiniformes	Triakidae	Furgaleus macki			DQ108316			DQ422084		DQ422115		DQ422053
Carcharhiniformes	Triakidae	Galeorhinus galeus		AY462186	DQ108308			DQ422087		DQ422118		DQ422056
Carcharhiniformes	Triakidae	Hemitriakis complicofasciata	AB938091							JQ519074
Carcharhiniformes	Triakidae	Hemitriakis falcata			EU398828					JQ519014
Carcharhiniformes	Triakidae	Hemitriakis indroyonoi			FOAF981-07
Carcharhiniformes	Triakidae	Hemitriakis japanica	NC_026774	NC_026774	NC_026774	NC_026774	NC_026774	NC_026774	NC_026774	NC_026774	NC_026774	NC_026774	NC_026774	NC_026774	NC_026774
Carcharhiniformes	Triakidae	Hemitriakis leucoperiptera								JQ519106
Carcharhiniformes	Triakidae	Hypogaleus hyugaensis			KERRI393-08			DQ422088		DQ422119		DQ422057
Carcharhiniformes	Triakidae	Iago garricki			FOAF643-07					JQ519114
Carcharhiniformes	Triakidae	Iago omanensis			KF899744			DQ422083		DQ422114		DQ422052
Carcharhiniformes	Triakidae	Mustelus albipinnis								MN253059		MN253024				MN252990
Carcharhiniformes	Triakidae	Mustelus antarcticus		EU848452	DQ108311					JQ519050		JQ599330				JQ599288
Carcharhiniformes	Triakidae	Mustelus asterias	AF183928	AY049050	FM164477			DQ422092		DQ422123		DQ422061				AY462188
Carcharhiniformes	Triakidae	Mustelus californicus		AY958675	FJ519211			DQ422093		DQ422124		DQ422062				MN252994
Carcharhiniformes	Triakidae	Mustelus canis	AY830754	AY830754	KC290953			DQ422098		DQ422129		DQ422067
Carcharhiniformes	Triakidae	Mustelus griseus	NC_023527	NC_023527	NC_023527	NC_023527	NC_023527	NC_023527	NC_023527	NC_023527	NC_023527	NC_023527	NC_023527	NC_023527	NC_023527	JQ599285
Carcharhiniformes	Triakidae	Mustelus henlei		KJ010763	JQ354233			DQ422094		DQ422125		DQ422063				MN253018
Carcharhiniformes	Triakidae	Mustelus higmani								KP763704
Carcharhiniformes	Triakidae	Mustelus lenticulatus			DQ108299					JQ519008		JQ599344				JQ599287
Carcharhiniformes	Triakidae	Mustelus lunulatus		HQ010108	GU125716					MN253082		MN253052				MN253009
Carcharhiniformes	Triakidae	Mustelus manazo	NC_000890	NC_000890	NC_000890	NC_000890	NC_000890	NC_000890	NC_000890	NC_000890	NC_000890	NC_000890	NC_000890	NC_000890	NC_000890	JQ599289
Carcharhiniformes	Triakidae	Mustelus mento			KU737857
Carcharhiniformes	Triakidae	Mustelus mosis			HQ171693			DQ422096		DQ422127		DQ422065
Carcharhiniformes	Triakidae	Mustelus mustelus	NC_039629	NC_039629	NC_039629	NC_039629	NC_039629	NC_039629	NC_039629	NC_039629	NC_039629	NC_039629	NC_039629	NC_039629	NC_039629	JN184091
Carcharhiniformes	Triakidae	Mustelus norrisi	AY830755	AY830755	GNSHK039-08			DQ422095		DQ422126		DQ422064
Carcharhiniformes	Triakidae	Mustelus palumbes			JF493921					JQ518710
Carcharhiniformes	Triakidae	Mustelus punctulatus	AF183929		JN641220			AF183926		KY909706
Carcharhiniformes	Triakidae	Mustelus ravidus								JQ519015
Carcharhiniformes	Triakidae	Mustelus schmitti			EU074486			DQ422091		DQ422122		DQ422060
Carcharhiniformes	Triakidae	Mustelus sinusmexicanus			FJ519218					KP763705
Carcharhiniformes	Triakidae	Mustelus stevensi			KF590230					JQ519003		JQ599296
Carcharhiniformes	Triakidae	Mustelus widodoi			MG644335					JQ518707		JQ599302				JQ599286
Carcharhiniformes	Triakidae	Scylliogaleus quecketti			GU805060			DQ422090		DQ422121		DQ422059
Carcharhiniformes	Triakidae	Triakis megalopterus			HM394858			DQ422089		DQ422120		DQ422058
Carcharhiniformes	Triakidae	Triakis scyllium	LC104354	AY462190				DQ422086		DQ422117		DQ422055				AY462191
Carcharhiniformes	Triakidae	Triakis semifasciata	LC104355	AY958599	GU440559			DQ422085		JQ518713		DQ422054
Lamniformes	Alopiidae	Alopias pelagicus	NC_022822	NC_022822	NC_022822	NC_022822	NC_022822	NC_022822	NC_022822	NC_022822	NC_022822	NC_022822	NC_022822	NC_022822	NC_022822	AF135473
Lamniformes	Alopiidae	Alopias superciliosus	NC_021443	NC_021443	NC_021443	NC_021443	NC_021443	NC_021443	NC_021443	NC_021443	NC_021443	NC_021443	NC_021443	NC_021443	NC_021443	AF135481
Lamniformes	Alopiidae	Alopias vulpinus	MF374733	MF374733	MF374733	MF374733	MF374733	MF374733	MF374733	MF374733	MF374733	MF374733	MF374733	MF374733	MF374733
Lamniformes	Cetorhinidae	Cetorhinus maximus	NC_023266	NC_023266	NC_023266	NC_023266	NC_023266	NC_023266	NC_023266	NC_023266	NC_023266	NC_023266	NC_023266	NC_023266	NC_023266	AY462147
Lamniformes	Lamnidae	Carcharodon carcharias	NC_022415	NC_022415	NC_022415	NC_022415	NC_022415	NC_022415	NC_022415	NC_022415	NC_022415	NC_022415	NC_022415	NC_022415	NC_022415	AF135482
Lamniformes	Lamnidae	Isurus oxyrinchus	NC_022691	NC_022691	NC_022691	NC_022691	NC_022691	NC_022691	NC_022691	NC_022691	NC_022691	NC_022691	NC_022691	NC_022691	NC_022691	AF135480
Lamniformes	Lamnidae	Isurus paucus	NC_024101	NC_024101	NC_024101	NC_024101	NC_024101	NC_024101	NC_024101	NC_024101	NC_024101	NC_024101	NC_024101	NC_024101	NC_024101
Lamniformes	Lamnidae	Lamna ditropis	NC_024269	NC_024269	NC_024269	NC_024269	NC_024269	NC_024269	NC_024269	NC_024269	NC_024269	NC_024269	NC_024269	NC_024269	NC_024269	AF135478
Lamniformes	Lamnidae	Lamna nasus	NC_033911	NC_033911	NC_033911	NC_033911	NC_033911	NC_033911	NC_033911	NC_033911	NC_033911	NC_033911	NC_033911	NC_033911	NC_033911
Lamniformes	Megachasmidae	Megachasma pelagios	NC_021442	NC_021442	NC_021442	NC_021442	NC_021442	NC_021442	NC_021442	NC_021442	NC_021442	NC_021442	NC_021442	NC_021442	NC_021442	AF135483
Lamniformes	Mitsukurinidae	Mitsukurina owstoni	NC_011825	NC_011825	NC_011825	NC_011825	NC_011825	NC_011825	NC_011825	NC_011825	NC_011825	NC_011825	NC_011825	NC_011825	NC_011825	JN184090
Lamniformes	Odontaspididae	Carcharias taurus	NC_023520	NC_023520	NC_023520	NC_023520	NC_023520	NC_023520	NC_023520	NC_023520	NC_023520	NC_023520	NC_023520	NC_023520	NC_023520	AF135475
Lamniformes	Odontaspididae	Odontaspis ferox	GU130600	GU130600	GU130673			U91445		JQ518738						AY462145
Lamniformes	Odontaspididae	Odontaspis noronhai			KF899559					JQ518739
Lamniformes	Pseudocarchariidae	Pseudocarcharias kamoharai	NC_026216	NC_026216	NC_026216	NC_026216	NC_026216	NC_026216	NC_026216	NC_026216	NC_026216	NC_026216	NC_026216	NC_026216	NC_026216	AF135479
		Number of sequences	94	101	184	62	60	88	57	171	57	88	57	57	57	36	1169
		% of completion in Stein et al. (2018)	0.33	0.48	0.78	0.22	0.21	0.39	0.18	0.9	0.18	0.38	0.18	0.18	0.18	0.18	158	0.556338
		% of completion in our study	0.451282	0.487179	0.871795	0.287179	0.276923	0.425641	0.266667	0.820513	0.266667	0.420513	0.266667	0.266667	0.266667	0.184615	195	0.68662
