# Supplementary material for: Combining palaeontological and neontological data shows a delayed diversification burst of carcharhiniform sharks likely mediated by environmental change
Source: Sci Rep. 2022 Dec 19;12:21906. doi: 10.1038/s41598-022-26010-7 (PMC9763247; doi:10.1038/s41598-022-26010-7)
Supplement: Supplementary file 5 — Supplementary Information 5. [file 41598_2022_26010_MOESM5_ESM.zip › Supplementary Data S5 - Ts comparaison 35 spp/Supplementary Data S5 - Ts comparaison 35 spp/Supplementary Data S5 - Ts comparaison 35 spp.xlsx]

## Sheet: Comparaison extant+extinct RPyr
Supplementary Data S5. Comparison of times of speciation estimated with PyRate and dating analyses for the 35 extant species represented in the fossil record.
				Estimation of times of specaition based on phylogenetic dating analyses (BEAST)																				Estimation of times of specaition based on fossil analyses (PyRate)
Species	Mean Ts Phylogeny (20 replicates)	Mean Ts PyRate (20 replicates)	Mean difference	ts	ts	ts	ts	ts	ts	ts	ts	ts	ts	ts	ts	ts	ts	ts	ts	ts	ts	ts	ts	ts	ts	ts	ts	ts	ts	ts	ts	ts	ts	ts	ts	ts	ts	ts	ts	ts	ts	ts	ts
Carcharhinus acronotus	6.61825	2.94067	3.67759	8.40716	5.68217	3.19422	5.3656	5.44618	7.02409	4.68192	7.40566	9.37769	7.34968	5.85778	5.51979	7.33935	7.58489	3.10598	6.88636	6.08221	5.92319	8.23001	11.9011	4.12535	3.13273	3.57343	4.40402	2.39173	3.2835	1.96059	4.33953	1.83617	2.49735	2.14886	2.01921	0.67752	3.67285	3.93682	2.75929	2.57617	1.27703	4.21614	3.98505
Carcharhinus albimarginatus	21.3953	11.4451	9.95016	21.2317	23.0451	24.7042	19.9966	19.778	18.4734	19.634	26.1543	20.2671	16.306	22.2875	20.158	21.1839	23.471	25.5709	20.795	20.116	20.4532	21.6652	22.6141	11.3017	8.44445	13.1832	14.358	12.7704	9.43323	13.9272	9.76506	12.7414	11.9822	12.0602	11.6012	8.96591	13.4836	13.6778	8.24458	11.512	9.52479	8.79735	13.1276
Carcharhinus altimus	3.78439	11.7735	-7.98907	3.89575	4.93041	3.91448	2.23637	3.69997	2.98988	2.76987	3.18334	4.12968	5.04491	3.69867	3.58838	2.86049	4.45135	4.25	3.93907	2.90107	3.83326	5.40759	3.96324	13.3274	10.0576	11.686	10.4908	12.016	12.1702	14.4388	11.5307	12.4986	10.2549	12.8273	10.6501	12	11.9851	13.4909	9.85252	10.5828	11.6211	12.9712	11.0172
Carcharhinus amblyrhynchoides	4.47043	10.297	-5.82652	4.93085	4.01926	3.58649	4.26488	5.02539	3.26331	4.96587	4.57441	4.87304	4.70233	4.33585	3.37495	4.28974	6.82128	6.72777	4.16914	3.93286	3.13996	6.1791	2.23206	7.40742	9.86068	8.8353	9.99737	12.3833	9.70088	10.0934	9.94085	7.87851	12.6086	11.3598	10.7041	8.8534	12.2287	8.69086	8.72371	12.7967	9.16248	12.2852	12.4278
Carcharhinus amblyrhynchos	23.2112	10.5407	12.6705	22.7585	25.7178	25.4016	19.9966	20.6302	19.8599	19.634	27.7421	23.5957	19.5926	27.0456	22.2404	23.079	26.9144	26.7719	23.8947	22.0888	20.4532	24.1938	22.6141	11.1676	7.92827	12.5923	7.45735	9.89549	10.1063	8.58603	12.3262	9.80543	11.4126	11.2887	12.8792	10.6973	9.94569	11.1882	9.27911	11.9342	12.1351	8.22012	11.9695
Carcharhinus amboinensis	25.2806	10.3806	14.9	30.1913	27.3742	27.2388	22.302	24.4428	23.4574	25.5667	24.436	22.5144	26.0245	25.1227	28.4958	23.8362	28.7169	27.0042	25.4076	21.4223	24.7147	22.7778	24.5658	10.4101	9.72473	11.2142	8.38902	12.1908	9.3355	9.87014	12.0482	7.6472	8.45772	12.0889	10.2396	10.0252	8.98128	12.2082	10.5537	12.0161	10.1646	11.4485	10.5988
Carcharhinus brachyurus	11.0803	32.4066	-21.3264	14.3852	12.1452	10.3529	10.4425	7.06234	13.6667	8.72916	9.74573	13.6985	8.48607	11.1928	11.8284	11.1229	12.8474	12.5247	12.8647	6.2042	15.1039	9.66062	9.5419	31.096	29.9942	29.6483	29.7612	32.2994	29.844	34.7385	32.9774	31.0943	34.4251	34.9772	32.6408	33.9642	32.6288	33.2492	33.8411	31.3745	30.0421	34.5695	34.9669
Carcharhinus brevipinna	11.0803	12.017	-0.936746	14.3852	12.1452	10.3529	10.4425	7.06234	13.6667	8.72916	9.74573	13.6985	8.48607	11.1928	11.8284	11.1229	12.8474	12.5247	12.8647	6.2042	15.1039	9.66062	9.5419	11.1425	10.907	11.1087	10.2117	13.8589	10.3602	11.6001	14.8778	11.5855	11.8083	13.6236	10.3229	12.7338	13.2244	14.1141	13.3533	12.3337	11.0519	10.5704	11.5517
Carcharhinus falciformis	20.2408	31.0631	-10.8222	20.2203	22.0014	23.0901	20.6779	18.7695	17.7537	21.4754	21.3232	18.551	14.5247	21.1287	17.3291	19.7013	22.724	24.7234	18.4385	18.3299	21.3218	19.003	23.7297	30.3633	34.0168	29.1817	30.4045	30.2754	29.643	29.6919	30.0184	29.475	33.2838	31.4841	30.5579	30.6251	34.5566	34.8012	32.0093	29.199	32.7217	29.65	29.3028
Carcharhinus galapagensis	0.913121	11.3614	-10.4483	0.723642	0.927555	1.26887	1.40647	1.02551	1.01233	0.88371	1.04957	0.787416	0.531782	1.24129	0.391713	1.51868	0.386804	1.14438	0.506336	0.574105	0.594482	1.46972	0.818046	11.4869	10.5041	11.0402	11.7566	12.7461	11.4616	12.6791	14.0821	9.26884	12.4629	10.176	12.0082	10.5231	7.86018	8.56597	13.251	12.3413	13.4743	13.4161	8.12358
Carcharhinus leucas	25.2806	19.8609	5.41972	30.1913	27.3742	27.2388	22.302	24.4428	23.4574	25.5667	24.436	22.5144	26.0245	25.1227	28.4958	23.8362	28.7169	27.0042	25.4076	21.4223	24.7147	22.7778	24.5658	21.2866	17.4033	18.2236	21.3333	21.6185	20.2982	20.7082	20.6906	19.8167	17.7323	19.8273	21.3666	21.4287	19.1785	20.3262	17.7156	19.2562	18.2263	19.6552	21.1258
Carcharhinus limbatus	5.17346	21.2525	-16.079	5.07888	6.31058	5.14113	4.3775	6.17786	5.01655	3.78176	4.95943	4.86651	4.49915	4.95201	3.81454	5.77361	7.35459	7.4864	5.16865	4.68794	4.49678	5.80108	3.72419	19.4174	22.3881	17.9425	21.2596	23.6394	21.3386	19.9305	18.9484	20.3724	18.8086	22.5847	19.0254	21.0873	23.4238	21.8263	22.5653	24.4253	20.7221	20.927	24.4165
Carcharhinus longimanus	10.7739	9.73866	1.03529	12.4542	11.7111	11.318	15.7118	9.38513	8.12625	9.59026	8.30511	10.2508	16.6283	7.34501	8.5089	14.3574	6.4025	10.3509	8.60529	15.518	10.8714	11.1572	8.88126	7.90953	10.8661	7.69657	8.72351	10.4163	10.4461	11.6112	10.7003	11.0764	8.72388	8.50081	10.4256	12.6397	7.1717	8.68504	11.3971	10.8928	7.12496	11.1643	8.60115
Carcharhinus macloti	23.8509	20.4116	3.43928	27.729	28.475	24.8251	31.0088	20.3375	22.6407	20.697	20.4146	23.6273	18.9866	25.1196	18.1734	24.0198	23.6587	31.7082	21.8903	21.7317	19.1896	25.1723	27.6131	21.2274	20.2517	20.6049	20.365	20.8222	19.7716	18.7747	22.1171	19.2417	21.9859	20.1867	21.3915	21.8378	21.1727	19.7401	19.4998	19.9117	20.742	19.5859	19.0025
Carcharhinus obscurus	0.913121	18.7044	-17.7913	0.723642	0.927555	1.26887	1.40647	1.02551	1.01233	0.88371	1.04957	0.787416	0.531782	1.24129	0.391713	1.51868	0.386804	1.14438	0.506336	0.574105	0.594482	1.46972	0.818046	23.1045	16.566	14.9939	20.8077	20.9777	16.5142	21.5729	21.0078	16.6651	16.6376	16.3612	15.2695	24.3925	20.5601	15.7923	16.5604	16.1234	20.6943	17.1678	22.3198
Carcharhinus perezi	23.5764	22.458	1.11848	21.9387	23.7297	24.8146	28.7629	21.9055	25.1906	26.1329	27.8386	23.9037	19.3943	26.0414	21.2914	24.3349	20.0437	20.5073	23.0831	18.2757	25.5496	22.4251	26.3651	22.1219	21.1747	23.7564	22.4359	22.3389	23.9547	21.6908	21.1105	21.1947	21.9327	22.8304	24.035	24.7509	20.0798	22.4515	22.7551	24.4154	19.7192	24.5638	21.8468
Carcharhinus plumbeus	3.78439	16.5357	-12.7513	3.89575	4.93041	3.91448	2.23637	3.69997	2.98988	2.76987	3.18334	4.12968	5.04491	3.69867	3.58838	2.86049	4.45135	4.25	3.93907	2.90107	3.83326	5.40759	3.96324	15.6146	16.5846	16.6186	16.2495	17.3378	15.4682	15.883	15.627	15.8851	15.3611	17.4552	17.2393	16.7717	16.4441	18.0896	17.1041	15.8622	16.4439	17.1837	17.4914
Carcharhinus porosus	26.0153	15.0424	10.9729	27.0524	25.5459	24.167	21.3679	27.4348	29.4706	24.5063	21.9436	29.0258	21.6586	29.1621	23.6966	27.5994	26.3705	30.9518	32.656	25.7712	23.202	25.0657	23.6568	14.0777	13.0345	18.3219	13.7765	15.4254	12.188	16.5938	15.2352	17.6666	18.3733	15.8301	11.6005	12.4997	11.7131	19.1278	7.66939	15.9474	18.5606	14.6793	18.5274
Carcharhinus sealei	20.2381	17.723	2.51516	19.7242	22.217	23.7383	21.5851	14.3646	22.3829	21.1181	16.6659	23.0406	21.9028	20.6931	23.1236	20.5725	22.1842	22.4274	14.9349	19.5984	15.7288	13.0776	25.6823	12.0755	12.9639	10.185	21.2701	13.3642	7.73825	24.6538	21.3089	22.5276	11.9694	24.9535	23.7942	9.97043	20.2121	21.9025	21.7897	20.8738	17.2929	15.7591	19.8542
Carcharhinus signatus	42.3369	27.4541	14.8828	47.6829	45.2083	41.3273	47.9634	43.4613	42.7097	49.7746	38.9334	41.0741	40.9045	34.2547	46.8438	33.7456	30.6748	53.1702	42.7902	44.0602	45.2099	29.5299	47.4183	28.9613	25.6705	26.1401	29.134	30.0493	27.6064	29.3892	26.4182	26.8509	28.9222	27.3582	26.9564	29.108	26.7217	25.198	26.2439	26.0629	25.8797	29.0288	27.3813
Galeocerdo cuvier	91.6427	14.0755	77.5672	84.2263	89.9139	84.4619	92.402	89.8179	83.2016	101.885	91.7052	91.0989	93.051	90.1013	91.0606	91.5715	88.4972	101.986	87.6799	94.2009	96.7432	98.7149	90.5349	16.7726	14.325	12.8959	13.0856	14.2704	14.6008	14.046	15.6737	13.9307	14.0481	13.1105	14.2059	15.7533	14.0253	12.9231	13.1391	13.2035	13.3373	13.936	14.228
Galeorhinus galeus	32.4499	14.2483	18.2016	31.8719	26.9375	34.5735	20.8749	29.5323	38.1505	28.4276	56.1692	20.1449	34.6067	24.0601	30.2202	32.427	27.9391	41.5698	50.7256	20.8912	31.851	32.8601	35.1648	6.02647	23.5809	22.9242	21.5888	7.21576	6.11776	6.1737	13.5235	23.5695	14.049	17.3058	20.9256	20.1059	12.5035	6.4497	10.5464	7.76819	6.20013	14.2325	24.1595
Galeus melastomus	13.7859	17.9925	-4.20654	18.2631	13.551	9.89086	12.8569	14.2357	12.336	9.94527	12.8006	12.1288	16.6292	15.589	15.6386	21.2507	12.5756	11.5014	12.1882	11.6425	14.2846	16.3685	12.0423	18.568	17.5779	17.8077	18.9155	19.1535	17.1934	17.9694	17.0915	17.6338	17.878	17.1089	17.0151	18.6317	17.0683	19.1821	18.6396	16.8778	17.6485	18.6589	19.23
Nasolamia velox	6.61825	7.25776	-0.639511	8.40716	5.68217	3.19422	5.3656	5.44618	7.02409	4.68192	7.40566	9.37769	7.34968	5.85778	5.51979	7.33935	7.58489	3.10598	6.88636	6.08221	5.92319	8.23001	11.9011	6.75061	6.87969	6.35627	7.58008	7.90253	7.37573	7.49312	6.98323	6.24571	8.31865	7.32496	8.29849	8.1026	7.33394	7.69745	6.71717	6.34126	6.35702	8.79332	6.30343
Negaprion brevirostris	26.8493	20.0306	6.81878	29.9725	25.8875	29.9729	23.3747	23.8872	22.2203	24.4793	24.2671	38.4076	20.7869	25.5831	21.2694	22.8031	28.7021	28.6198	28.7986	23.5551	33.5526	33.2823	27.5645	20.7112	20.2749	20.1121	21.2131	17.9244	19.9511	20.6063	17.5497	17.7134	19.9467	21.4297	20.6581	17.615	21.5525	21.3159	20.6255	18.4617	20.9023	20.6822	21.3654
Prionace glauca	20.2408	6.12215	14.1187	20.2203	22.0014	23.0901	20.6779	18.7695	17.7537	21.4754	21.3232	18.551	14.5247	21.1287	17.3291	19.7013	22.724	24.7234	18.4385	18.3299	21.3218	19.003	23.7297	6.21598	6.38281	6.36489	6.05873	6.37272	6.19422	6.00261	6.54922	6.08544	6.19413	5.87081	6.20778	6.15281	6.02213	5.71066	5.8153	6.24119	6.4253	5.98926	5.5869
Rhizoprionodon longurio	10.6803	12.4955	-1.81525	9.40201	5.84426	13.6409	7.75599	12.5295	9.44127	13.3532	9.54565	13.3452	8.11306	11.4181	10.1878	17.1567	11.8502	10.4285	10.1664	8.60262	6.8406	9.6915	14.2922	10.8361	12.7129	11.9495	13.0609	9.93364	11.6538	15.6534	11.5431	11.4879	14.3402	11.9043	13.1057	14.9428	12.9183	12.3662	15.9005	12.566	9.67646	11.2986	12.0605
Scoliodon laticaudus	8.21297	16.1888	-7.97583	8.43471	7.19023	7.83431	6.06942	8.44099	8.05992	10.899	10.2802	11.3719	9.55168	11.2982	6.02213	7.28031	8.91907	6.11118	7.28421	5.95384	8.05393	8.53352	6.67062	16.2914	14.5672	10.4703	8.43068	22.029	8.1032	11.0108	16.6152	21.6643	15.1504	14.7019	17.5527	18.5882	17.3062	16.5532	21.3443	18.9742	22.6182	22.6604	9.14443
Sphyrna lewini	35.9426	16.6122	19.3303	33.8514	39.3957	33.5908	41.3162	35.3355	32.1596	36.8747	40.7618	31.8532	29.5205	35.496	34.2898	29.4476	33.7126	43.8819	34.2605	36.7001	39.1792	39.6738	37.5507	20.6264	12.8225	13.3825	10.6952	12.0968	14.4817	21.0111	11.5013	24.6956	21.9872	17.4619	24.9649	22.3487	15.7951	12.6048	10.4696	18.565	16.2248	17.8721	12.6381
Sphyrna media	12.8241	20.6686	-7.84457	15.2674	14.6589	10.1524	10.3492	10.3824	12.286	14.0638	10.4275	11.9239	12.7065	12.0029	13.4882	14.7223	13.0007	15.1324	13.3194	9.25714	11.6287	17.441	14.271	18	19.0003	21.3358	21.0683	20.6475	22.7492	19.9914	20.7146	23.6246	20.529	19.6857	20.2506	19.2311	21.8983	21.0447	21.2833	21.5652	21.3917	20.7612	18.6005
Sphyrna mokarran	55.9521	11.8148	44.1373	52.687	58.6899	54.7301	59.9891	52.1288	50.4881	59.8609	59.4759	57.8827	52.4894	55.1154	55.0905	53.1159	55.2821	62.686	53.0671	55.5909	52.296	63.147	55.2287	13.2879	12.4932	10.91	12.1769	10.6855	12.1157	12.7755	12.809	11.0445	10.3845	10.3112	12.0164	12.0002	12.7124	13.1378	11.0883	10.5633	12.7157	10.7875	12.2804
Sphyrna tiburo	17.9271	6.43628	11.4908	18.7853	19.2677	14.7112	17.6745	18.2728	15.9787	18.2329	17.1953	16.3889	15.0578	16.2914	19.6286	17.1122	20.8382	19.5786	18.2727	15.7793	18.2727	20.6194	20.5842	5.74321	6.99949	7.45444	6.77858	5.98238	5.84814	6.8477	5.58234	7.10679	5.42236	6.0149	7.39234	6.66612	7.01323	5.82657	5.63083	6.80987	5.70503	7.78566	6.1157
Sphyrna zygaena	48.7369	36.9573	11.7796	46.0488	51.715	48.668	53.1717	45.6063	44.3204	51.7688	54.1207	52.9206	42.4171	51.5107	47.7439	45.7556	42.7612	53.1538	46.6523	45.6596	46.8897	54.3498	49.5049	36.7192	37.1541	36.7406	37.4695	38.9361	36.4688	36.4067	35.0611	35.4221	38.3466	35.8401	37.1439	37.8116	38.3027	37.003	38.702	35.9363	35.4158	37.4136	36.8532
Triaenodon obesus	30.7971	19.6633	11.1338	31.6586	31.5752	26.098	30.1345	26.3347	31.1495	30.686	31.1406	31.7641	27.9068	32.4913	34.6118	29.1195	33.1218	35.8181	34.8933	26.494	29.2157	28.1417	33.5869	18.9831	18.3742	17.745	18.4299	18.2125	20.7245	21.4842	20.379	18.2014	19.7276	19.8893	18.7624	21.0886	22.1422	21.358	19.8221	18.763	18.9336	19.218	21.0265
Triakis semifasciata	35.8611	5.94981	29.9113	39.3483	46.0308	23.8099	26.2822	29.5002	32.644	41.3081	29.8115	48.3423	31.1064	25.4219	42.7976	43.434	31.7986	36.3295	39.3948	36.1522	27.5998	45.8868	40.2234	7.35152	5.76721	6.89711	6.89892	6.9363	5.51185	7.66629	5.22365	4.39266	5.52456	4.92255	6.26869	8.19117	4.92415	5.9375	4.99975	4.22537	4.8162	6.6299	5.91084
		MEAN	5.67482
		MEAN (without outliers)	2.33073
