# Supplementary material for: Combining palaeontological and neontological data shows a delayed diversification burst of carcharhiniform sharks likely mediated by environmental change
Source: Sci Rep. 2022 Dec 19;12:21906. doi: 10.1038/s41598-022-26010-7 (PMC9763247; doi:10.1038/s41598-022-26010-7)
Supplement: Supplementary file 5 — Supplementary Information 5. [file 41598_2022_26010_MOESM5_ESM.zip › Supplementary Data S5 - Ts comparaison 35 spp/Supplementary Data S5 - Ts comparaison 35 spp/Ts_comparison.R]

library(scales)

## Plot and linear regression with all the data
par(mfrow=c(2,1))
TSdata<-read.csv("Ts_values.csv",sep=";")
Ts_phylo<-TSdata$Mean_Ts_Phylogeny
Ts_fossils<-TSdata$Mean_Ts_PyRate

## Linear_regression
reg<-lm(Ts_phylo~Ts_fossils, na.action = na.omit)
summary(reg)

plot(Ts_phylo~Ts_fossils, pch=19, col=alpha("dodgerblue",0.5), xlab="Ts from fossil data (Ma)",ylab="Ts from phylogeny (Ma)", main="Comparison of times of speciation (Ts) between fossil and molecular data (n=35)", xlim=c(0,50),ylim=c(0,100), las=1, bty="n", cex.main=0.8)
abline(0,1,lty="dashed", col="red")
text(50,53,"x = y",srt=15)
text(Ts_phylo~Ts_fossils, labels=TSdata$Selected_species, cex= 0.5, pos=2)
legend("top", bty="n", c("R�=0.00012, p-value=0.3236"), cex=0.8)

## Plot and linear regression without the outliers
TSdata<-TSdata[-c(21,31),]
Ts_phylo<-TSdata$Mean_Ts_Phylogeny
Ts_fossils<-TSdata$Mean_Ts_PyRate

## Linear_regression
reg<-lm(Ts_phylo~Ts_fossils, na.action = na.omit)
summary(reg)

plot(Ts_phylo~Ts_fossils, pch=19, col=alpha("chartreuse3",0.5), xlab="Ts from fossil data (Ma)",ylab="Ts from phylogeny (Ma)", main="Comparison of times of speciation (Ts) between fossil and molecular data (n=33, without 2 outliers)", xlim=c(0,50),ylim=c(0,60), las=1, bty="n", cex.main=0.8)
abline(0,1,lty="dashed", col="red")
text(50,53,"x = y",srt=15)
legend("top", bty="n", c("R�= 0.1005, p-value=0.0404"), cex=0.8)

dev.print(pdf, "Comparison of times of speciation (Ts) between fossil and molecular data.pdf")
