# Supplementary material for: Combining palaeontological and neontological data shows a delayed diversification burst of carcharhiniform sharks likely mediated by environmental change
Source: Sci Rep. 2022 Dec 19;12:21906. doi: 10.1038/s41598-022-26010-7 (PMC9763247; doi:10.1038/s41598-022-26010-7)
Supplement: Supplementary file 5 — Supplementary Information 5. [file 41598_2022_26010_MOESM5_ESM.zip › Supplementary Data S5 - Ts comparaison 35 spp/Supplementary Data S5 - Ts comparaison 35 spp/Ts_values.csv]

Species	Mean_Ts_Phylogeny	Mean_Ts_PyRate	Selected_species
Carcharhinus_acronotus	6.62	2.94
Carcharhinus_albimarginatus	21.4	11.45
Carcharhinus_altimus	3.78	11.77
Carcharhinus_amblyrhynchoides	4.47	10.3
Carcharhinus_amblyrhynchos	23.21	10.54
Carcharhinus_amboinensis	25.28	10.38
Carcharhinus_brachyurus	11.08	32.41
Carcharhinus_brevipinna	11.08	12.02
Carcharhinus_falciformis	20.24	31.06
Carcharhinus_galapagensis	0.91	11.36
Carcharhinus_leucas	25.28	19.86
Carcharhinus_limbatus	5.17	21.25
Carcharhinus_longimanus	10.77	9.74
Carcharhinus_macloti	23.85	20.41
Carcharhinus_obscurus	0.91	18.7
Carcharhinus_perezi	23.58	22.46
Carcharhinus_plumbeus	3.78	16.54
Carcharhinus_porosus	26.02	15.04
Carcharhinus_sealei	20.24	17.72
Carcharhinus_signatus	42.34	27.45
Galeocerdo_cuvier	91.64	14.08	Galeocerdo_cuvier
Galeorhinus_galeus	32.45	14.25
Galeus_melastomus	13.79	17.99
Nasolamia_velox	6.62	7.26
Negaprion_brevirostris	26.85	20.03
Prionace_glauca	20.24	6.12
Rhizoprionodon_longurio	10.68	12.5
Scoliodon_laticaudus	8.21	16.19
Sphyrna_lewini	35.94	16.61
Sphyrna_media	12.82	20.67
Sphyrna_mokarran	55.95	11.81	Sphyrna_mokarran
Sphyrna_tiburo	17.93	6.44
Sphyrna_zygaena	48.74	36.96
Triaenodon_obesus	30.8	19.66
Triakis_semifasciata	35.86	5.95
