# Supplementary material for: Combining palaeontological and neontological data shows a delayed diversification burst of carcharhiniform sharks likely mediated by environmental change
Source: Sci Rep. 2022 Dec 19;12:21906. doi: 10.1038/s41598-022-26010-7 (PMC9763247; doi:10.1038/s41598-022-26010-7)
Supplement: Supplementary file 6 — Supplementary Information 6. [file 41598_2022_26010_MOESM6_ESM.xlsx]

## Sheet: Feuille 3
Appendix S6. List of extinct species of Carcharhiniformes along with their tooth size classes.
Family	Species	Author(s)	Status	Size class
Carcharhinidae	Abdounia_africana	(Arambourg, 1952)	extinct	small
Carcharhinidae	Abdounia_beaugei	(Arambourg, 1935)	extinct	medium
Carcharhinidae	Abdounia_belselensis	Mollen (2007)	extinct	medium
Carcharhinidae	Abdounia_biauriculata	(Casier, 1946)	extinct	medium
Carcharhinidae	Abdounia_enniskilleni	(White, 1956b)	extinct	medium
Carcharhinidae	Abdounia_finalis	(Arambourg, 1952)	extinct	medium
Carcharhinidae	Abdounia_furimskyi	(Case, 1980)	extinct	medium
Carcharhinidae	Abdounia_kashiensis	Li, 1995	extinct	medium
Carcharhinidae	Abdounia_lapierrei	Cappetta & Nolf, 1981	extinct	medium
Carcharhinidae	Abdounia_lata	Malyshkina, 2012	extinct	medium
Carcharhinidae	Abdounia_mesetae	Engelbrecht, Mörs, Reguero & Kriwet, 2017	extinct	medium
Carcharhinidae	Abdounia_minutissima	(Winkler, 1874)	extinct	medium
Carcharhinidae	Abdounia_overrica	(White, 1926)	extinct	medium
Carcharhinidae	Abdounia_richteri	Engelbrecht, Mörs, Reguero & Kriwet, 2017	extinct	medium
Carcharhinidae	Abdounia_vassilyevae	Malyshkina, 2012	extinct	medium
Carcharhinidae	Archaeogaleus_lengadocensis	Guinot, Cappetta & Adnet, 2014	extinct	small
Carcharhinidae	Carcharhinus_acanthodon	(Le Hon, 1871)	extinct	medium
Carcharhinidae	Carcharhinus_ackermannii	Silva Santos & Travassos, 1960	extinct	large
Carcharhinidae	Carcharhinus_aculeatus	(Davis, 1888a)	extinct	medium
Carcharhinidae	Carcharhinus_africanus	(Dartevelle & Casier, 1959)	extinct	medium
Carcharhinidae	Carcharhinus_amekiensis	(White, 1926)	extinct	medium
Carcharhinidae	Carcharhinus_americanus	(Leriche, 1942b)	extinct	medium
Carcharhinidae	Carcharhinus_angolensis	(Dartevelle & Casier, 1959)	extinct	medium
Carcharhinidae	Carcharhinus_balochenisis	Adnet, Antoine, Haasan Baqri, Crochet, Marivaux, Welcomme & Metais, 2007	extinct	large
Carcharhinidae	Carcharhinus_basisulcatus	(Sismonda, 1849)	extinct	medium
Carcharhinidae	Carcharhinus_brevis	(Probst, 1878)	extinct	medium
Carcharhinidae	Carcharhinus_caquetius	Carrillo-Briceño, Maxwell, Aguilera, Sánchez, Sánchez-Villagra, 2015	extinct	medium
Carcharhinidae	Carcharhinus_carolinensis	(Leriche, 1942)	extinct	large
Carcharhinidae	Carcharhinus_caurina	(Jordan & Hannibal, 1923)	extinct	medium
Carcharhinidae	Carcharhinus_cionei	Laurito Mora, 1999	extinct	medium
Carcharhinidae	Carcharhinus_collatus	(Eastman, 1904)	extinct	medium
Carcharhinidae	Carcharhinus_dijki	(Martin, 1883)	extinct	medium
Carcharhinidae	Carcharhinus_dorsalis	(Probst, 1878)	extinct	medium
Carcharhinidae	Carcharhinus_egertoni	(Agassiz, 1843)	extinct	medium
Carcharhinidae	Carcharhinus_elongatus	Leriche (1910)	extinct	medium
Carcharhinidae	Carcharhinus_etruscus	(Lawley, 1881)	extinct	large
Carcharhinidae	Carcharhinus_frequens	(Dames, 1883)	extinct	medium
Carcharhinidae	Carcharhinus_gibbesii	(Woodward, 1889)	extinct	large
Carcharhinidae	Carcharhinus_horai	(Tewari, 1959)	extinct	medium
Carcharhinidae	Carcharhinus_javanus	(Martin, 1883)	extinct	medium
Carcharhinidae	Carcharhinus_jhingrani	Mehrotra, Mishra & Srivastava, 1973	extinct	medium
Carcharhinidae	Carcharhinus_kasserinensis	Adnet et al., 2020	extinct	medium
Carcharhinidae	Carcharhinus_magdalenae	Jordan & Hannibal, 1923	extinct	large
Carcharhinidae	Carcharhinus_malembeensis	Dartevelle & Casier, 1943	extinct	large
Carcharhinidae	Carcharhinus_mancinae	Ebersole, Cicimurri & Stringer, 2019	extinct	large
Carcharhinidae	Carcharhinus_marcaisi	(Arambourg, 1952)	extinct	medium
Carcharhinidae	Carcharhinus_minidenticulatus	(Sahni & Mehrotra, 1981)	extinct	medium
Carcharhinidae	Carcharhinus_modestus	(Probst, 1878)	extinct	medium
Carcharhinidae	Carcharhinus_pedemontanus	(Sismonda, 1849)	extinct	medium
Carcharhinidae	Carcharhinus_perseus	Adnet, Antoine, Haasan Baqri, Crochet, Marivaux, Welcomme & Metais, 2007	extinct	medium
Carcharhinidae	Carcharhinus_pervinquieri	(Joleaud, 1907-1912)	extinct	medium
Carcharhinidae	Carcharhinus_priscus	(Agassiz, 1843)	extinct	medium
Carcharhinidae	Carcharhinus_reisi	(Weiler, 1932)	extinct	NA
Carcharhinidae	Carcharhinus_similis	(Probst, 1878)	extinct	large
Carcharhinidae	Carcharhinus_singularis	(Probst, 1878)	extinct	medium
Carcharhinidae	Carcharhinus_subulatus	(Gibbes, 1847)	extinct	medium
Carcharhinidae	Carcharhinus_tandoni	(Mehrotra, Mishra & Srivastava, 1973)	extinct	medium
Carcharhinidae	Carcharhinus_tschoppi	(Leriche, 1938)	extinct	medium
Carcharhinidae	Carcharhinus_underwoodi	Samonds, Andrianavalona, Wallett, Zalmout & Ward, 2019	extinct	medium
Carcharhinidae	Carcharhinus_vonderschmitti	(Leriche, 1938)	extinct	medium
Carcharhinidae	Danogaleus_gueriri	Noubhani & Cappetta, 1997	extinct	small
Carcharhinidae	Eogaleus_bolcensis	Cappetta, 1975	extinct	medium
Galeocerdidae	Galeocerdo_acutus	Storms, 1894	extinct	medium
Galeocerdidae	Galeocerdo_aduncus	Agassiz, 1835	extinct	medium
Galeocerdidae	Galeocerdo_aegyptiacus	Stromer, 1905	extinct	medium
Galeocerdidae	Galeocerdo_bigelowi	Mehrotra, Mishra & Srivastava, 1973	extinct	large
Galeocerdidae	Galeocerdo_casei	Müller, 1999	extinct	large
Galeocerdidae	Galeocerdo_cheganicus	Glikman, 1964	extinct	medium
Galeocerdidae	Galeocerdo_clarkensis	White, 1956	extinct	medium
Galeocerdidae	Galeocerdo_davisi	Chapman & Pritchard, 1904	extinct	medium
Galeocerdidae	Galeocerdo_eaglesomei	White, 1955	extinct	large
Galeocerdidae	Galeocerdo_latidens	(Agassiz, 1835)	extinct	medium
Galeocerdidae	Galeocerdo_mayumbensis	Dartevelle & Casier, 1943	extinct	medium
Galeocerdidae	Galeocerdo_paulinoi	Silva Santos & Travassos, 1960	extinct	large
Galeocerdidae	Galeocerdo_rosaliaensis	Applegate, 1978	extinct	medium
Carcharhinidae	Glyphis_hastalis	Agassiz, 1843b	extinct	large
Carcharhinidae	Glyphis_pagoda	(Noetling, 1901)	extinct	large
Carcharhinidae	Isogomphodon_acuarius	(Probst, 1879)	extinct	medium
Carcharhinidae	Isogomphodon_aikenensis	Cicimuri & Knight, 2019	extinct	medium
Carcharhinidae	Isogomphodon_caunellensis	(Cappetta, 1970)	extinct	medium
Carcharhinidae	Isogomphodon_lerichei	(Dartevelle & Casier, 1943)	extinct	medium
Carcharhinidae	Kruckowlamna_costarricana	Laurito Mora, 1999	extinct	small
Carcharhinidae	Misrichthys_stromeri	Case & Cappetta, 1990	extinct	medium
Carcharhinidae	Negaprion_eurybathrodon	(Blake, 1862)	extinct	medium
Carcharhinidae	Negaprion_gilmorei	(Leriche, 1942)	extinct	medium
Carcharhinidae	Negaprion_kraussi	(Probst, 1879)	extinct	medium
Galeocerdidae	Physogaleus_acutissimus	(Dartevelle & Casier, 1959)	extinct	medium
Galeocerdidae	Physogaleus_alabamensis	(Leriche, 1940)	extinct	medium
Galeocerdidae	Physogaleus_americanus	Case, 1994	extinct	small
Galeocerdidae	Physogaleus_aralensis	Kozlov, 2001	extinct	medium
Galeocerdidae	Physogaleus_beckersi	(Geyn, 1937)	extinct	medium
Galeocerdidae	Physogaleus_contortus	(Gibbes, 1849)	extinct	medium
Galeocerdidae	Physogaleus_falconeri	(White, 1926)	extinct	medium
Galeocerdidae	Physogaleus_formosus	(Arambourg, 1952)	extinct	medium
Galeocerdidae	Physogaleus_hemmooriensis	(Reinecke & Hoedemakers, 2006)	extinct	medium
Galeocerdidae	Physogaleus_huberensis	(Case, 1981)	extinct	medium
Galeocerdidae	Physogaleus_latecuspidatus	Müller, 1999	extinct	medium
Galeocerdidae	Physogaleus_latus	(Storms, 1894)	extinct	medium
Galeocerdidae	Physogaleus_quartus	(Böhm, 1926)	extinct	medium
Galeocerdidae	Physogaleus_rosehillensis	Case & Borodin, 2000	extinct	small
Galeocerdidae	Physogaleus_secundus	(Winkler, 1876)	extinct	medium
Galeocerdidae	Physogaleus_ustjurtensis	(Menner, 1928)	extinct	medium
Carcharhinidae	Pseudabdounia_claibornensis	(White, 1956)	extinct	medium
Carcharhinidae	Pseudabdounia_recticona	(Winkler, 1874)	extinct	medium
Carcharhinidae	Rhizoprionodon_bisulcatus	Li, 1995	extinct	small
Carcharhinidae	Rhizoprionodon_duplinensis	(Case & Borodin, 2000)	extinct	small
Carcharhinidae	Rhizoprionodon_ficheuri	Joleaud (1907-1912)	extinct	small
Carcharhinidae	Rhizoprionodon_ganntourensis	(Arambourg, 1952)	extinct	small
Carcharhinidae	Rhizoprionodon_taxandriae	(Leriche, 1926)	extinct	small
Carcharhinidae	Scoliodon_conecuhensis	Cappetta & Case, 2016	extinct	medium
Carcharhinidae	Tingaleus_dakkai	Cappetta, 1993	extinct	small
Carcharhiniformes incert. fam.	Altusmirus_triquetrus	Fuchs, Engelbrecht, Lukeneder & Kriwet, 2018	extinct	small
Carcharhiniformes incert. fam.	Corysodon_cirinensis	Saint-Seine, 1949	extinct	small
Carcharhiniformes incert. fam.	Fornicatus_austriacus	Fuchs, Engelbrecht, Lukeneder & Kriwet, 2018	extinct	small
Florenceodontidae	Florenceodon_johnyi	Cappetta, Morrison & Adnet, 2020	extinct	medium
Hemigaleidae	Chaenogaleus_affinis	(Probst, 1878)	extinct	medium
Hemigaleidae	Hemipristis_curvatus	Dames, 1883	extinct	medium
Hemigaleidae	Hemipristis_serra	Agassiz, 1835	extinct	large
Hemigaleidae	Moerigaleus_vitreodon	Underwood & Ward, 2011	extinct	small
Hemigaleidae	Paragaleus_antunesi	Balbino & Cappetta, 2000	extinct	medium
Hemigaleidae	Paragaleus_pulchellus	(Jonet, 1966)	extinct	medium
Leptochariidae	Leptocharias (gen. nov.)_cretaceus	[Underwood & Ward, 2008]	extinct	small
Leptochariidae	Leptocharias_tunisiensis	Adnet et al., 2020	extinct	small
Proscylliidae	Praeproscyllium_oxoniensis	Underwood & Ward, 2004	extinct	small
Pseudoscyliorhinidae	Dirposopovenator_hilperti	Stumpf, Scheer & Kriwet, 2019	extinct	medium
Pseudoscyliorhinidae	Pseudoscyliorhinus_reussi	(Herman, 1977)	extinct	small
Pseudoscyliorhinidae	Pseudoscyliorhinus_schwarzhansi	Müller & Diedrich, 1991	extinct	small
Pentanchidae	Apristurus_sereti	Adnet, 2006	extinct	small
Scyliorhinidae	Bavariscyllium_tischlingeri	Thies, 2005	extinct	small
Pentanchidae	Bythaelurus_steurbauti	Hovestadt & Hovestadt-Euler, 1995	extinct	small
Scyliorhinidae	Cadiera_camboensis	Guinot, Cappetta & Adnet, 2014	extinct	small
Scyliorhinidae	Casieria_casieri	(Cappetta, 1976)	extinct	small
Scyliorhinidae	Casieria_maghrebiana	Noubhani & Cappetta, 1997	extinct	small
Scyliorhinidae	Crassescyliorhinus_germanicus	Herman, 1982	extinct	small
Scyliorhinidae	Cretascyliorhinus_destombesi	(Cappetta, 1977)	extinct	small
Scyliorhinidae	Eypea_leesi	Underwood & Ward, 2004	extinct	small
Scyliorhinidae	Foumtizia_abdouni	Noubhani & Cappetta, 1997	extinct	small
Scyliorhinidae	Foumtizia_arba	Noubhani & Cappetta, 1997	extinct	small
Scyliorhinidae	Foumtizia_deschutteri	Herman & Van Eeckhaut, 2010	extinct	small
Scyliorhinidae	Foumtizia_gadaensis	Noubhani & Cappetta, 1997	extinct	small
Scyliorhinidae	Foumtizia_pattersoni	(Cappetta, 1976)	extinct	small
Scyliorhinidae	Foumtizia_poudenxae	Adnet, 2006	extinct	small
Scyliorhinidae	Foumtizia_zhelezkoi	Malyshkina, 2006	extinct	medium
Scyliorhinidae	Megascyliorhinus_cooperi	Cappetta & Ward, 1977	extinct	medium
Scyliorhinidae	Megascyliorhinus_miocaenicus	(Antunes & Jonet, 1970)	extinct	medium
Scyliorhinidae	Megascyliorhinus_trelewensis	Cione, 1986	extinct	medium
Scyliorhinidae	Microscyliorhinus_burnhamensis	(Cappetta, 1976)	extinct	small
Scyliorhinidae	Microscyliorhinus_leggetti	Case, 1994	extinct	small
Scyliorhinidae	Microscyliorhinus_simplex	Noubhani & Cappetta, 1997	extinct	small
Scyliorhinidae	Pachyscyllium_albigensis	Reinicke, Moths, Grant & Breitkreuz, 2005	extinct	small
Scyliorhinidae	Pachyscyllium_braaschi	Reinicke, Moths, Grant & Breitkreuz, 2005	extinct	medium
Scyliorhinidae	Pachyscyllium_dachiardii	(Lawley, 1876)	extinct	small
Scyliorhinidae	Pachyscyllium_gilberti	(Casier, 1946)	extinct	small
Scyliorhinidae	Palaeoscyllium_formosum	Wagner, 1857	extinct	small
Scyliorhinidae	Palaeoscyllium_reticularis	(Underwood & Mitchell, 1999)	extinct	small
Scyliorhinidae	Palaeoscyllium_sp_nov_1	[Sweetman & Underwood, 2006]	extinct	small
Scyliorhinidae	Palaeoscyllium_sp_nov_2	[Rees, 2005]	extinct	small
Scyliorhinidae	Palaeoscyllium_tenuidens	Underwood & Ward, 2004	extinct	small
Scyliorhinidae	Platyrhizoscyllium_jaegeri	Adnet, 2006	extinct	small
Scyliorhinidae	Porodermoides_spanios	Noubhani & Cappetta, 1997	extinct	small
Scyliorhinidae	Premontreia_abbatei	(Priem, 1899)	extinct	medium
Scyliorhinidae	Premontreia_carinatus	(Reinecke & Engelhard, 1997)	extinct	small
Scyliorhinidae	Premontreia_degremonti	Cappetta, 1992	extinct	small
Scyliorhinidae	Premontreia_lutetiensis	Mollen, 2008	extinct	medium
Scyliorhinidae	Premontreia_malembeensis	(Dartevelle & Casier, 1959)	extinct	medium
Scyliorhinidae	Premontreia_peypouqueti	Noubhani & Cappetta, 1997	extinct	small
Scyliorhinidae	Premontreia_subulidens	(Arambourg, 1952)	extinct	small
Scyliorhinidae	Premontreia_uralica	Malyshkina, 2006	extinct	medium
Scyliorhinidae	Premontreia_willei	(Herman & Van Eeckhaut, 2010)	extinct	small
Scyliorhinidae	Prohaploblepharus_riegrafi	(Muüller, 1989)	extinct	small
Scyliorhinidae	Protoscyliorhinus_bettrechiensis	Herman, 1977	extinct	medium
Scyliorhinidae	Protoscyliorhinus_lamaudi	Biddle & Landemaine, 1988	extinct	small
Scyliorhinidae	Pseudoapristurus_nonstriatus	Pollerspöck & Straube, 2017	extinct	small
Scyliorhinidae	Pteroscyllium_dubertreti	Cappetta, 1980	extinct	small
Scyliorhinidae	Pteroscyllium_hermani	Underwood & Ward, 2008	extinct	small
Scyliorhinidae	Pteroscyllium_lamranii	Noubhani & Cappetta, 1997	extinct	small
Scyliorhinidae	Pteroscyllium_nolfi	Müller & Diedrich, 1991	extinct	medium
Scyliorhinidae	Pteroscyllium_ornatum	Underwood & Mitchell, 1999	extinct	small
Scyliorhinidae	Pteroscyllium_signeuxi	Cappetta, 1980	extinct	small
Scyliorhinidae	Pteroscyllium_speetonensis	Underwood, 2004	extinct	small
Scyliorhinidae	Scyliorhinidae incert. gen._gracilis	(Reuss, 1846)	extinct	medium
Scyliorhinidae	Scyliorhinus_angustus	(Münster in Agassiz, 1843)	extinct	NA
Scyliorhinidae	Scyliorhinus_antiquus	(Agassiz, 1843)	extinct	medium
Scyliorhinidae	Scyliorhinus_arambourgi	Cappetta, 1980	extinct	small
Scyliorhinidae	Scyliorhinus_arlingtonensis	Cappetta & Case, 1999	extinct	small
Scyliorhinidae	Scyliorhinus_biddlei	Halter, 1995	extinct	small
Scyliorhinidae	Scyliorhinus_biformis	Reinecke, 2014	extinct	small
Scyliorhinidae	Scyliorhinus_bilzi	(Reinecke & Engelhard, 1997)	extinct	small
Scyliorhinidae	Scyliorhinus_bloti	Cappetta, 1980	extinct	small
Scyliorhinidae	Scyliorhinus_brumarivulensis	Underwood & Ward, 2008	extinct	small
Scyliorhinidae	Scyliorhinus_cepaeformis	Halter, 1990	extinct	small
Scyliorhinidae	Scyliorhinus_coupatezi	Herman, 1974	extinct	small
Scyliorhinidae	Scyliorhinus_crassiconus	(Reuss, 1845)	extinct	small
Scyliorhinidae	Scyliorhinus_dubius	(Woodward, 1889)	extinct	small
Scyliorhinidae	Scyliorhinus_elongatus	(Davis, 1887)	extinct	small
Scyliorhinidae	Scyliorhinus_entomodon	Noubhani & Cappetta, 1997	extinct	small
Scyliorhinidae	Scyliorhinus_fossilis	(Leriche, 1927 non Probst, 1879)	extinct	small
Scyliorhinidae	Scyliorhinus_ivagrantae	Case & Cappetta, 1997	extinct	small
Scyliorhinidae	Scyliorhinus_joleaudi	Cappetta, 1970	extinct	small
Scyliorhinidae	Scyliorhinus_kannenbergi	Leder, 2015	extinct	small
Scyliorhinidae	Scyliorhinus_kasenoi	Karasawa, 1989	extinct	small
Scyliorhinidae	Scyliorhinus_luypaertsi	Halter, 1995	extinct	small
Scyliorhinidae	Scyliorhinus_monsaugustus	Guinot, Underwood, Cappetta & Ward, 2013	extinct	small
Scyliorhinidae	Scyliorhinus_moosi	Herman, 1975	extinct	NA
Scyliorhinidae	Scyliorhinus_muelleri	Guinot, Underwood, Cappetta & Ward, 2013	extinct	small
Scyliorhinidae	Scyliorhinus_musteliformis	Herman, 1977	extinct	small
Scyliorhinidae	Scyliorhinus_ptychus	Noubhani & Cappetta, 1997	extinct	medium
Scyliorhinidae	Scyliorhinus_reyndersi	Halter, 1995	extinct	small
Scyliorhinidae	Scyliorhinus_rugosus	(Williston, 1900)	extinct	medium
Scyliorhinidae	Scyliorhinus_suelstorfensis	Reinecke, 2014	extinct	small
Scyliorhinidae	Scyliorhinus_sulcidens	Noubhani & Cappetta, 1997	extinct	small
Scyliorhinidae	Scyliorhinus_taylorensis	Cappetta & Case, 1999	extinct	small
Scyliorhinidae	Scyliorhinus_tensleepensis	Case, 1987	extinct	small
Scyliorhinidae	Scyliorhinus_trifolius	Adnet, 2006	extinct	small
Scyliorhinidae	Scyliorhinus_triplex	(Quenstedt, 1882)	extinct	NA
Scyliorhinidae	Scyliorhinus_wardi	Halter, 1990	extinct	small
Scyliorhinidae	Scyliorhinus_woodwardi	Cappetta, 1976	extinct	small
Scyliorhinidae	Sigmoscyllium_acuspidatum	Guinot, Underwood, Cappetta & Ward, 2013	extinct	small
Scyliorhinidae	Sigmoscyllium_striatum	(Underwood & Ward, 2008)	extinct	small
Scyliorhinidae	Stenoscyllium_priemi	Noubhani & Cappetta, 1997	extinct	medium
Scyliorhinidae	Thiesus_concavus	Guinot, Cappetta & Adnet, 2014	extinct	small
Sphyrnidae	Sphyrna_arambourgi	Cappetta, 1970	extinct	medium
Sphyrnidae	Sphyrna_guinoti	Adnet et al., 2020	extinct	medium
Sphyrnidae	Sphyrna_integra	Probst, 1878	extinct	medium
Sphyrnidae	Sphyrna_laevissima	(Cope, 1867)	extinct	medium
Sphyrnidae	Sphyrna_lagostensis	(Dartevelle & Casier, 1959)	extinct	medium
Sphyrnidae	Sphyrna_magna	Cope, 1867	extinct	medium
Sphyrnidae	Sphyrna_vetusta	(Costa, 1856)	extinct	medium
Triakidae	Archaeotriakis_ornatus	Case, 1987b	extinct	small
Triakidae	Archaeotriakis_rochelleae	Case, 1978	extinct	small
Triakidae	Galeorhinus_cuvieri	(Agassiz, 1835)	extinct	small
Triakidae	Galeorhinus_duchaussoisi	Adnet & Cappetta, 2008	extinct	small
Triakidae	Galeorhinus_girardoti	Herman, 1977	extinct	small
Triakidae	Galeorhinus_glickmani	Popov & Lapkin, 2000	extinct	small
Triakidae	Galeorhinus_goncalvesi	Antunes, Balbino & Cappetta, 1999	extinct	small
Triakidae	Galeorhinus_loangoensis	Dartevelle & Casier, 1943	extinct	medium
Triakidae	Galeorhinus_louisi	Adnet & Cappetta, 2008	extinct	small
Triakidae	Galeorhinus_mesetaensis	Noubhani & Cappetta, 1997	extinct	small
Triakidae	Galeorhinus_minutissimus	(Arambourg, 1935)	extinct	small
Triakidae	Galeorhinus_muelleri	(Jaekel, 1898)	extinct	medium
Triakidae	Galeorhinus_parvulus	Dartevelle & Casier, 1943	extinct	small
Triakidae	Galeorhinus_semilevis	(White, 1926)	extinct	medium
Triakidae	Galeorhinus_tenuis	(Probst, 1878)	extinct	medium
Triakidae	Galeorhinus_ypresiensis	(Casier, 1946)	extinct	small
Triakidae	Gomphogaleus_rodgersi	(Case, 1994)	extinct	small
Triakidae	Iago_angustidens	(Cappetta, 1973)	extinct	small
Triakidae	Iago_carlaluisai	Leder, 2013	extinct	small
Triakidae	Iago_costamagnai	(Cappetta & Nolf, 1991)	extinct	small
Triakidae	Kallodentis_rhytistemma	Engelbrecht, Mörs, Reguero & Kriwet, 2017	extinct	small
Triakidae	Khouribgaleus_gomphorhiza	(Arambourg, 1952)	extinct	small
Triakidae	Meridiogaleus_cristatus	Engelbrecht, Mörs, Reguero & Kriwet, 2017	extinct	small
Triakidae	Mustelus_biddlei	Baut & Genault, 1995	extinct	small
Triakidae	Mustelus_vanderhoefti	Herman, 1982	extinct	small
Triakidae	Mustelus_whitei	Cappetta, 1976	extinct	small
Triakidae	Pachygaleus_lefevrei	(Daimeries, 1891)	extinct	small
Triakidae	Palaeogaleus_brivesi	(Arambourg, 1952)	extinct	small
Triakidae	Palaeogaleus_dahmanii	Noubhani & Cappetta, 1997	extinct	small
Triakidae	Palaeogaleus_faujasi	(Geyn, 1937)	extinct	medium
Triakidae	Palaeogaleus_havreensis	Herman, 1977	extinct	small
Triakidae	Palaeogaleus_larachei	Noubhani & Cappetta, 1997	extinct	small
Triakidae	Palaeogaleus_navarroensis	Case & Cappetta, 1997	extinct	small
Triakidae	Palaeogaleus_prior	(Arambourg, 1952)	extinct	small
Triakidae	Palaeogaleus_sublaevis	Noubhani & Cappetta, 1997	extinct	small
Triakidae	Palaeogaleus_vincenti	(Daimeries, 1888)	extinct	small
Triakidae	Palaeotriakis_curtirostris	(Davis, 1887)	extinct	small
Triakidae	Palaeotriakis_subserratus	(Underwood & Ward, 2008)	extinct	small
Triakidae	Paratriakis_bettrechiensis	Herman, 1977	extinct	small
Triakidae	Paratriakis_decheni	(Marck von der, 1863)	extinct	small
Triakidae	Paratriakis_robustus	Guinot, Underwood, Cappetta & Ward, 2013	extinct	small
Triakidae	Paratriakis_tenuis	Underwood & Ward, 2008	extinct	small
Triakidae	Platyrhizodon_barbei	Guinot, Underwood, Cappetta & Ward, 2013	extinct	small
Triakidae	Platyrhizodon_gracilis	Guinot, Underwood, Cappetta & Ward, 2013	extinct	small
Triakidae	Squatigaleus_atlasi	Cappetta, 1989	extinct	small
Triakidae	Squatigaleus_carinatus	Cappetta, 1991	extinct	small
Triakidae	Squatigaleus_grandjeani	Cappetta, 1991	extinct	small
Triakidae	Squatigaleus_sulphurensis	Case & Cappetta, 1997	extinct	small
Triakidae	Squatigaleus_vianeyi	Cappetta, 1989	extinct	small
Triakidae	Triakidae_gen_nov_sp_nov	[Underwood et al., 1999]	extinct	small
Triakidae	Triakis_antunesi	Noubhani & Cappetta, 1997	extinct	small
Triakidae	Triakis_cabindensis	(Leriche, 1927)	extinct	small
Triakidae	Triakis_chalossensis	Adnet, 2006	extinct	small
Triakidae	Triakis_kelleri	Hovestadt & Hovestadt-Euler, 2002	extinct	small
Triakidae	Triakis_muelleri	Leder, 2013	extinct	small
Triakidae	Triakis_rutimeyeri	Casier, 1958	extinct	small
Triakidae	Triakis_tanoutensis	Noubhani & Cappetta, 1997	extinct	small
Triakidae	Triakis_wardi	Cappetta, 1976	extinct	small
Triakidae	Xystrogaleus_cappettai	Adnet, 2006	extinct	small
