# Supplementary material for: Combining palaeontological and neontological data shows a delayed diversification burst of carcharhiniform sharks likely mediated by environmental change
Source: Sci Rep. 2022 Dec 19;12:21906. doi: 10.1038/s41598-022-26010-7 (PMC9763247; doi:10.1038/s41598-022-26010-7)
Supplement: Supplementary file 7 — Supplementary Information 7. [file 41598_2022_26010_MOESM7_ESM.xlsx]

## Sheet: Feuille 1
Supplementary Data S7. Fossil occurrences for the Carcharhiniformes at the species level. This is the dataset used for the PyRate analyses.
Species	Status	MinT	MaxT
Abdounia_africana	extinct	55.961	57.1
Abdounia_africana	extinct	56.001	59.2
Abdounia_africana	extinct	56.001	59.2
Abdounia_africana	extinct	56.001	59.2
Abdounia_africana	extinct	61.601	66
Abdounia_africana	extinct	61.601	66
Abdounia_beaugei	extinct	33.901	41.3
Abdounia_beaugei	extinct	41.301	47.8
Abdounia_beaugei	extinct	41.301	47.8
Abdounia_beaugei	extinct	41.301	47.8
Abdounia_beaugei	extinct	41.301	47.8
Abdounia_beaugei	extinct	41.301	47.8
Abdounia_beaugei	extinct	41.301	47.8
Abdounia_beaugei	extinct	41.301	47.8
Abdounia_beaugei	extinct	41.301	47.8
Abdounia_beaugei	extinct	47.801	56
Abdounia_beaugei	extinct	47.801	56
Abdounia_beaugei	extinct	47.801	56
Abdounia_beaugei	extinct	47.801	56
Abdounia_beaugei	extinct	47.801	56
Abdounia_beaugei	extinct	47.801	56
Abdounia_beaugei	extinct	47.801	56
Abdounia_beaugei	extinct	47.801	56
Abdounia_beaugei	extinct	47.801	56
Abdounia_beaugei	extinct	47.801	56
Abdounia_beaugei	extinct	47.801	56
Abdounia_beaugei	extinct	54.171	55.81
Abdounia_beaugei	extinct	55.861	56.78
Abdounia_belselensis	extinct	28.101	33.9
Abdounia_biauriculata	extinct	41.301	47.8
Abdounia_biauriculata	extinct	47.801	56
Abdounia_enniskilleni	extinct	33.901	38
Abdounia_enniskilleni	extinct	33.901	38
Abdounia_enniskilleni	extinct	38.001	41.3
Abdounia_enniskilleni	extinct	38.001	41.3
Abdounia_enniskilleni	extinct	38.001	41.3
Abdounia_enniskilleni	extinct	38.001	41.3
Abdounia_finalis	extinct	41.301	47.8
Abdounia_furimskyi	extinct	23.031	2020-01-28
Abdounia_kashiensis	extinct	33.901	38
Abdounia_lapierrei	extinct	33.901	41.3
Abdounia_lapierrei	extinct	38.001	41.3
Abdounia_lapierrei	extinct	38.001	47.8
Abdounia_lapierrei	extinct	41.301	47.8
Abdounia_lapierrei	extinct	41.301	47.8
Abdounia_lapierrei	extinct	41.301	47.8
Abdounia_lata	extinct	33.901	38
Abdounia_mesetae	extinct	47.801	56
Abdounia_minutissima	extinct	41.301	47.8
Abdounia_minutissima	extinct	41.301	47.8
Abdounia_minutissima	extinct	41.301	47.8
Abdounia_minutissima	extinct	41.301	47.8
Abdounia_overrica	extinct	41.301	47.8
Abdounia_richteri	extinct	47.801	56
Abdounia_vassilyevae	extinct	33.901	38
Altusmirus_triquetrus	extinct	132.901	139.8
Apristurus_sereti	extinct	38.001	41.3
Apristurus_sereti	extinct	41.301	47.8
Apristurus_sereti	extinct	41.301	47.8
Archaeogaleus_lengadocensis	extinct	132.901	139.8
Archaeotriakis_ornatus	extinct	72.101	76.4
Archaeotriakis_ornatus	extinct	72.101	76.4
Archaeotriakis_rochelleae	extinct	66.001	72.1
Archaeotriakis_rochelleae	extinct	72.101	83.6
Bavariscyllium_tischlingeri	extinct	147.701	152.1
Bavariscyllium_tischlingeri	extinct	152.101	157.3
Bythaelurus_steurbauti	extinct	23.031	2020-01-28
Bythaelurus_steurbauti	extinct	28.101	33.9
Cadiera_camboensis	extinct	132.901	139.8
Carcharhinus_acanthodon	extinct	2.589	11.62
Carcharhinus_acanthodon	extinct	3.601	5.333
Carcharhinus_ackermannii	extinct	2020-02-14	2020-07-16
Carcharhinus_ackermannii	extinct	2020-07-16	2020-09-17
Carcharhinus_ackermannii	extinct	13.821	20.44
Carcharhinus_ackermannii	extinct	15.971	2020-03-23
Carcharhinus_ackermannii	extinct	15.971	2020-03-23
Carcharhinus_acronotus	extant	0.0118	2.588
Carcharhinus_aculeatus	extinct	28.101	33.9
Carcharhinus_africanus	extinct	41.301	47.8
Carcharhinus_albimarginatus	extant	2.589	5.333
Carcharhinus_albimarginatus	extant	2.589	11.62
Carcharhinus_albimarginatus	extant	5.334	11.62
Carcharhinus_altimus	extant	2.589	2020-06-03
Carcharhinus_altimus	extant	3.601	5.333
Carcharhinus_altimus	extant	7.247	11.62
Carcharhinus_amblyrhynchoides	extant	5.334	11.62
Carcharhinus_amblyrhynchos	extant	5.334	11.62
Carcharhinus_amboinensis	extant	5.334	11.62
Carcharhinus_amekiensis	extinct	41.301	47.8
Carcharhinus_amekiensis	extinct	41.301	47.8
Carcharhinus_americanus	extinct	5.334	2020-03-23
Carcharhinus_angolensis	extinct	5.334	11.62
Carcharhinus_balochenisis	extinct	28.101	33.9
Carcharhinus_balochenisis	extinct	33.901	38
Carcharhinus_basisulcatus	extinct	5.334	2020-03-23
Carcharhinus_brachyurus	extant	13.821	15.97
Carcharhinus_brachyurus	extant	15.971	2020-03-23
Carcharhinus_brachyurus	extant	15.971	20.44
Carcharhinus_brachyurus	extant	15.971	20.44
Carcharhinus_brachyurus	extant	2.589	2020-06-03
Carcharhinus_brachyurus	extant	2.589	2020-06-03
Carcharhinus_brachyurus	extant	23.031	2020-01-28
Carcharhinus_brachyurus	extant	28.101	33.9
Carcharhinus_brachyurus	extant	3.601	5.333
Carcharhinus_brachyurus	extant	3.601	5.333
Carcharhinus_brachyurus	extant	5.334	7.246
Carcharhinus_brachyurus	extant	5.334	11.62
Carcharhinus_brachyurus	extant	7.247	11.62
Carcharhinus_brevipinna	extant	2.589	5.333
Carcharhinus_brevipinna	extant	7.247	11.62
Carcharhinus_brevis	extinct	15.971	20.44
Carcharhinus_caquetius	extinct	5.334	15.97
Carcharhinus_carolinensis	extinct	5.334	2020-03-23
Carcharhinus_caurina	extinct	23.031	33.9
Carcharhinus_cionei	extinct	4.721	8.56
Carcharhinus_collatus	extinct	15.971	20.44
Carcharhinus_dijki	extinct	5.334	2020-03-23
Carcharhinus_dorsalis	extinct	15.971	20.44
Carcharhinus_egertoni	extinct	3.601	5.333
Carcharhinus_egertoni	extinct	5.334	2020-03-23
Carcharhinus_elongatus	extinct	23.031	2020-01-28
Carcharhinus_elongatus	extinct	23.031	2020-01-28
Carcharhinus_elongatus	extinct	28.101	33.9
Carcharhinus_etruscus	extinct	3.601	5.333
Carcharhinus_falciformis	extant	11.621	13.82
Carcharhinus_falciformis	extant	13.821	15.97
Carcharhinus_falciformis	extant	15.971	20.44
Carcharhinus_falciformis	extant	15.971	20.44
Carcharhinus_falciformis	extant	15.971	20.44
Carcharhinus_falciformis	extant	15.971	20.44
Carcharhinus_falciformis	extant	2.589	2020-06-03
Carcharhinus_falciformis	extant	2.589	5.333
Carcharhinus_falciformis	extant	2.589	11.62
Carcharhinus_falciformis	extant	20.441	2020-03-23
Carcharhinus_falciformis	extant	23.031	2020-01-28
Carcharhinus_falciformis	extant	28.101	33.9
Carcharhinus_falciformis	extant	3.601	5.333
Carcharhinus_falciformis	extant	3.601	5.333
Carcharhinus_falciformis	extant	3.601	5.333
Carcharhinus_falciformis	extant	5.334	11.62
Carcharhinus_falciformis	extant	7.247	11.62
Carcharhinus_frequens	extinct	33.901	38
Carcharhinus_frequens	extinct	33.901	41.3
Carcharhinus_frequens	extinct	33.901	38
Carcharhinus_frequens	extinct	33.901	38
Carcharhinus_frequens	extinct	33.901	38
Carcharhinus_frequens	extinct	33.901	38
Carcharhinus_frequens	extinct	33.901	38
Carcharhinus_frequens	extinct	33.901	38
Carcharhinus_frequens	extinct	38.001	41.3
Carcharhinus_galapagensis	extant	2.589	2020-06-03
Carcharhinus_galapagensis	extant	3.601	5.333
Carcharhinus_galapagensis	extant	5.334	11.62
Carcharhinus_gibbesii	extinct	22.3	23.9
Carcharhinus_gibbesii	extinct	2020-07-16	2020-09-17
Carcharhinus_gibbesii	extinct	13.821	20.44
Carcharhinus_gibbesii	extinct	15.971	2020-03-23
Carcharhinus_gibbesii	extinct	20.441	2020-03-23
Carcharhinus_gibbesii	extinct	23.031	2020-01-28
Carcharhinus_gibbesii	extinct	23.031	2020-01-28
Carcharhinus_gibbesii	extinct	23.031	2020-01-28
Carcharhinus_gibbesii	extinct	5.334	2020-03-23
Carcharhinus_gibbesii	extinct	5.334	2020-03-23
Carcharhinus_horai	extinct	20.441	2020-03-23
Carcharhinus_javanus	extinct	5.334	2020-03-23
Carcharhinus_jhingrani	extinct	5.334	2020-03-23
Carcharhinus_kasserinensis	extinct	38.001	41.3
Carcharhinus_leucas	extant	0.782	1.806
Carcharhinus_leucas	extant	13.821	15.97
Carcharhinus_leucas	extant	15.971	20.44
Carcharhinus_leucas	extant	2.589	2020-06-03
Carcharhinus_leucas	extant	2.589	11.62
Carcharhinus_leucas	extant	2.589	2020-06-03
Carcharhinus_leucas	extant	3.601	5.333
Carcharhinus_leucas	extant	3.601	5.333
Carcharhinus_leucas	extant	3.601	5.333
Carcharhinus_leucas	extant	3.601	5.333
Carcharhinus_leucas	extant	5.334	7.246
Carcharhinus_leucas	extant	5.334	15.97
Carcharhinus_leucas	extant	7.247	11.62
Carcharhinus_leucas	extant	7.247	11.62
Carcharhinus_leucas	extant	7.247	11.62
Carcharhinus_leucas	extant	7.247	11.62
Carcharhinus_limbatus	extant	0.782	2.588
Carcharhinus_limbatus	extant	15.971	2020-03-23
Carcharhinus_limbatus	extant	2.589	2020-06-03
Carcharhinus_limbatus	extant	3.601	5.333
Carcharhinus_limbatus	extant	5.334	7.246
Carcharhinus_limbatus	extant	5.334	2020-03-23
Carcharhinus_limbatus	extant	5.334	15.97
Carcharhinus_limbatus	extant	7.247	11.62
Carcharhinus_longimanus	extant	0.782	1.806
Carcharhinus_longimanus	extant	2.589	5.333
Carcharhinus_longimanus	extant	2.589	5.333
Carcharhinus_longimanus	extant	2.589	5.333
Carcharhinus_longimanus	extant	2.589	5.333
Carcharhinus_longimanus	extant	2.589	5.333
Carcharhinus_longimanus	extant	3.601	5.333
Carcharhinus_longimanus	extant	5.334	11.62
Carcharhinus_macloti	extant	13.821	15.97
Carcharhinus_macloti	extant	15.971	20.44
Carcharhinus_macloti	extant	3.601	5.333
Carcharhinus_macloti	extant	7.247	11.62
Carcharhinus_magdalenae	extinct	23.031	33.9
Carcharhinus_malembeensis	extinct	15.971	20.44
Carcharhinus_mancinae	extinct	38.001	41.3
Carcharhinus_mancinae	extinct	38.001	41.3
Carcharhinus_mancinae	extinct	38.001	41.3
Carcharhinus_mancinae	extinct	38.001	41.3
Carcharhinus_marcaisi	extinct	41.301	47.8
Carcharhinus_marcaisi	extinct	41.301	47.8
Carcharhinus_minidenticulatus	extinct	15.971	2020-03-23
Carcharhinus_modestus	extinct	15.971	20.44
Carcharhinus_obscurus	extant	0.0118	2.588
Carcharhinus_obscurus	extant	0.782	2.588
Carcharhinus_obscurus	extant	11.621	15.97
Carcharhinus_obscurus	extant	13.821	15.97
Carcharhinus_obscurus	extant	2.589	2020-06-03
Carcharhinus_obscurus	extant	3.601	5.333
Carcharhinus_obscurus	extant	3.601	5.333
Carcharhinus_obscurus	extant	3.601	5.333
Carcharhinus_obscurus	extant	5.334	2020-03-23
Carcharhinus_obscurus	extant	5.334	7.246
Carcharhinus_obscurus	extant	5.334	15.97
Carcharhinus_obscurus	extant	7.247	13.82
Carcharhinus_obscurus	extant	7.247	11.62
Carcharhinus_obscurus	extant	7.247	11.62
Carcharhinus_pedemontanus	extinct	5.334	2020-03-23
Carcharhinus_perezi	extant	11.621	15.97
Carcharhinus_perezi	extant	13.821	15.97
Carcharhinus_perezi	extant	15.971	2020-03-23
Carcharhinus_perezi	extant	15.971	2020-03-23
Carcharhinus_perezi	extant	3.601	5.333
Carcharhinus_perezi	extant	3.601	5.333
Carcharhinus_perseus	extinct	28.101	33.9
Carcharhinus_perseus	extinct	28.101	33.9
Carcharhinus_perseus	extinct	28.101	33.9
Carcharhinus_perseus	extinct	28.101	38
Carcharhinus_perseus	extinct	28.101	33.9
Carcharhinus_pervinquieri	extinct	13.821	15.97
Carcharhinus_plumbeus	extant	0.0118	2.588
Carcharhinus_plumbeus	extant	13.821	15.97
Carcharhinus_plumbeus	extant	2.589	2020-06-03
Carcharhinus_plumbeus	extant	2.589	11.62
Carcharhinus_plumbeus	extant	3.601	5.333
Carcharhinus_plumbeus	extant	3.601	5.333
Carcharhinus_plumbeus	extant	5.334	7.246
Carcharhinus_plumbeus	extant	7.247	11.62
Carcharhinus_porosus	extant	2.589	2020-06-03
Carcharhinus_porosus	extant	2.589	11.62
Carcharhinus_porosus	extant	3.601	5.333
Carcharhinus_porosus	extant	5.334	15.97
Carcharhinus_priscus	extinct	11.621	13.82
Carcharhinus_priscus	extinct	11.621	15.97
Carcharhinus_priscus	extinct	11.621	15.97
Carcharhinus_priscus	extinct	11.621	15.97
Carcharhinus_priscus	extinct	11.621	13.82
Carcharhinus_priscus	extinct	13.821	15.97
Carcharhinus_priscus	extinct	13.821	15.97
Carcharhinus_priscus	extinct	13.821	15.97
Carcharhinus_priscus	extinct	15.971	20.44
Carcharhinus_priscus	extinct	15.971	20.44
Carcharhinus_priscus	extinct	15.971	20.44
Carcharhinus_priscus	extinct	15.971	20.44
Carcharhinus_priscus	extinct	15.971	20.44
Carcharhinus_priscus	extinct	15.971	20.44
Carcharhinus_priscus	extinct	15.971	20.44
Carcharhinus_priscus	extinct	2.589	5.333
Carcharhinus_priscus	extinct	2.589	11.62
Carcharhinus_priscus	extinct	20.441	2020-03-23
Carcharhinus_priscus	extinct	20.441	2020-03-23
Carcharhinus_priscus	extinct	23.031	33.9
Carcharhinus_priscus	extinct	3.601	5.333
Carcharhinus_priscus	extinct	5.334	2020-03-23
Carcharhinus_priscus	extinct	5.334	2020-03-23
Carcharhinus_priscus	extinct	5.334	2020-03-23
Carcharhinus_priscus	extinct	5.334	2020-03-23
Carcharhinus_priscus	extinct	5.334	2020-03-23
Carcharhinus_priscus	extinct	5.334	11.62
Carcharhinus_priscus	extinct	5.334	11.62
Carcharhinus_priscus	extinct	7.247	11.62
Carcharhinus_reisi	extinct	23.031	33.9
Carcharhinus_sealei	extant	5.334	2020-03-23
Carcharhinus_sealei	extant	5.334	11.62
Carcharhinus_signatus	extant	23.031	2020-01-28
Carcharhinus_signatus	extant	5.334	7.246
Carcharhinus_similis	extinct	15.971	20.44
Carcharhinus_singularis	extinct	15.971	20.44
Carcharhinus_subulatus	extinct	33.901	56
Carcharhinus_tandoni	extinct	15.971	2020-03-23
Carcharhinus_tschoppi	extinct	5.334	2020-03-23
Carcharhinus_underwoodi	extinct	38.001	47.8
Carcharhinus_vonderschmitti	extinct	23.031	2020-01-28
Casieria_casieri	extinct	41.301	56
Casieria_casieri	extinct	41.301	56
Casieria_casieri	extinct	41.301	47.8
Casieria_casieri	extinct	52.541	54.2
Casieria_maghrebiana	extinct	56.001	59.2
Casieria_maghrebiana	extinct	56.001	59.2
Casieria_maghrebiana	extinct	61.601	66
Cephaloscyllium_isabellum	extant	15.155	16.556
Chaenogaleus_affinis	extinct	11.621	15.97
Chaenogaleus_affinis	extinct	11.621	13.82
Chaenogaleus_affinis	extinct	11.621	13.82
Chaenogaleus_affinis	extinct	13.821	15.97
Chaenogaleus_affinis	extinct	13.821	15.97
Chaenogaleus_affinis	extinct	13.821	15.97
Chaenogaleus_affinis	extinct	13.821	15.97
Chaenogaleus_affinis	extinct	15.971	20.44
Chaenogaleus_affinis	extinct	15.971	20.44
Chaenogaleus_affinis	extinct	15.971	20.44
Chaenogaleus_affinis	extinct	15.971	20.44
Chaenogaleus_affinis	extinct	15.971	20.44
Chaenogaleus_affinis	extinct	2.589	11.62
Chaenogaleus_affinis	extinct	20.441	2020-03-23
Chaenogaleus_affinis	extinct	20.441	2020-03-23
Corysodon_cirinensis	extinct	147.701	152.1
Corysodon_cirinensis	extinct	152.101	157.3
Corysodon_cirinensis	extinct	152.101	157.3
Corysodon_cirinensis	extinct	152.101	157.3
Corysodon_cirinensis	extinct	152.101	157.3
Crassescyliorhinus_germanicus	extinct	61.601	66
Crassescyliorhinus_germanicus	extinct	61.601	66
Crassescyliorhinus_germanicus	extinct	61.601	66
Crassescyliorhinus_germanicus	extinct	61.601	66
Crassescyliorhinus_germanicus	extinct	61.601	66
Crassescyliorhinus_germanicus	extinct	61.601	66
Crassescyliorhinus_germanicus	extinct	61.601	66
Crassescyliorhinus_germanicus	extinct	66.001	72.1
Crassescyliorhinus_germanicus	extinct	66.001	72.1
Crassescyliorhinus_germanicus	extinct	72.101	83.6
Crassescyliorhinus_germanicus	extinct	72.101	83.6
Crassescyliorhinus_germanicus	extinct	72.101	83.6
Crassescyliorhinus_germanicus	extinct	72.101	83.6
Crassescyliorhinus_germanicus	extinct	72.101	83.6
Crassescyliorhinus_germanicus	extinct	72.101	83.6
Crassescyliorhinus_germanicus	extinct	72.101	83.6
Crassescyliorhinus_germanicus	extinct	72.101	83.6
Crassescyliorhinus_germanicus	extinct	72.101	83.6
Crassescyliorhinus_germanicus	extinct	72.101	83.6
Crassescyliorhinus_germanicus	extinct	72.101	83.6
Crassescyliorhinus_germanicus	extinct	72.101	83.6
Crassescyliorhinus_germanicus	extinct	72.101	83.6
Crassescyliorhinus_germanicus	extinct	72.101	83.6
Crassescyliorhinus_germanicus	extinct	83.601	86.3
Crassescyliorhinus_germanicus	extinct	83.601	86.3
Crassescyliorhinus_germanicus	extinct	83.601	86.3
Crassescyliorhinus_germanicus	extinct	83.601	86.3
Crassescyliorhinus_germanicus	extinct	83.601	86.3
Crassescyliorhinus_germanicus	extinct	86.301	89.8
Crassescyliorhinus_germanicus	extinct	89.801	93.9
Cretascyliorhinus_destombesi	extinct	100.501	107.6
Cretascyliorhinus_destombesi	extinct	100.501	107.6
Cretascyliorhinus_destombesi	extinct	100.501	110.2
Cretascyliorhinus_destombesi	extinct	107.601	110.2
Cretascyliorhinus_destombesi	extinct	107.601	110.2
Cretascyliorhinus_destombesi	extinct	110.201	113
Cretascyliorhinus_destombesi	extinct	86.301	89.8
Cretascyliorhinus_destombesi	extinct	93.901	100.5
Cretascyliorhinus_destombesi	extinct	93.901	100.5
Cretascyliorhinus_destombesi	extinct	93.901	100.5
Cretascyliorhinus_destombesi	extinct	93.901	100.5
Cretascyliorhinus_destombesi	extinct	96.201	100.5
Danogaleus_gueriri	extinct	59.201	66
Danogaleus_gueriri	extinct	61.601	66
Danogaleus_gueriri	extinct	61.601	66
Dirposopovenator_hilperti	extinct	93.901	95.5
Eogaleus_bolcensis	extinct	47.801	50.5
Eypea_leesi	extinct	166.101	168.3
Eypea_leesi	extinct	166.101	168.3
Florenceodon_johnyi	extinct	72.101	76.4
Fornicatus_austriacus	extinct	132.901	139.8
Foumtizia_abdouni	extinct	56.001	59.2
Foumtizia_abdouni	extinct	56.001	59.2
Foumtizia_abdouni	extinct	59.201	66
Foumtizia_abdouni	extinct	59.201	66
Foumtizia_abdouni	extinct	61.601	66
Foumtizia_abdouni	extinct	61.601	66
Foumtizia_arba	extinct	59.201	66
Foumtizia_deschutteri	extinct	41.301	47.8
Foumtizia_gadaensis	extinct	59.201	66
Foumtizia_gadaensis	extinct	61.601	66
Foumtizia_pattersoni	extinct	38.001	47.8
Foumtizia_pattersoni	extinct	41.301	47.8
Foumtizia_pattersoni	extinct	41.301	47.8
Foumtizia_pattersoni	extinct	41.301	47.8
Foumtizia_pattersoni	extinct	47.801	50.5
Foumtizia_pattersoni	extinct	52.541	54.2
Foumtizia_poudenxae	extinct	38.001	41.3
Foumtizia_poudenxae	extinct	41.301	47.8
Foumtizia_zhelezkoi	extinct	33.901	38
Galeocerdo_acutus	extinct	28.101	33.9
Galeocerdo_aduncus	extinct	22.3	23.9
Galeocerdo_aduncus	extinct	11.621	15.97
Galeocerdo_aduncus	extinct	11.621	13.82
Galeocerdo_aduncus	extinct	11.621	15.97
Galeocerdo_aduncus	extinct	11.621	13.82
Galeocerdo_aduncus	extinct	13.821	15.97
Galeocerdo_aduncus	extinct	13.821	15.97
Galeocerdo_aduncus	extinct	15.971	20.44
Galeocerdo_aduncus	extinct	15.971	20.44
Galeocerdo_aduncus	extinct	15.971	20.44
Galeocerdo_aduncus	extinct	15.971	20.44
Galeocerdo_aduncus	extinct	15.971	20.44
Galeocerdo_aduncus	extinct	15.971	20.44
Galeocerdo_aduncus	extinct	15.971	20.44
Galeocerdo_aduncus	extinct	15.971	2020-03-23
Galeocerdo_aduncus	extinct	15.971	20.44
Galeocerdo_aduncus	extinct	15.971	20.44
Galeocerdo_aduncus	extinct	15.971	20.44
Galeocerdo_aduncus	extinct	15.971	20.44
Galeocerdo_aduncus	extinct	15.971	20.44
Galeocerdo_aduncus	extinct	15.971	20.44
Galeocerdo_aduncus	extinct	2.589	11.62
Galeocerdo_aduncus	extinct	20.441	2020-03-23
Galeocerdo_aduncus	extinct	23.031	2020-01-28
Galeocerdo_aduncus	extinct	23.031	2020-01-28
Galeocerdo_aduncus	extinct	23.031	2020-01-28
Galeocerdo_aduncus	extinct	28.101	33.9
Galeocerdo_aduncus	extinct	28.101	33.9
Galeocerdo_aduncus	extinct	5.334	2020-03-23
Galeocerdo_aduncus	extinct	5.334	2020-03-23
Galeocerdo_aduncus	extinct	5.334	2020-03-23
Galeocerdo_aduncus	extinct	5.334	2020-03-23
Galeocerdo_aduncus	extinct	5.334	11.62
Galeocerdo_aduncus	extinct	5.334	2020-03-23
Galeocerdo_aduncus	extinct	5.334	7.246
Galeocerdo_aduncus	extinct	7.247	11.62
Galeocerdo_aduncus	extinct	7.247	11.62
Galeocerdo_aduncus	extinct	7.247	11.62
Galeocerdo_aegyptiacus	extinct	33.901	38
Galeocerdo_aegyptiacus	extinct	33.901	41.3
Galeocerdo_aegyptiacus	extinct	33.901	41.3
Galeocerdo_aegyptiacus	extinct	33.901	38
Galeocerdo_aegyptiacus	extinct	33.901	38
Galeocerdo_aegyptiacus	extinct	33.901	38
Galeocerdo_bigelowi	extinct	15.971	2020-03-23
Galeocerdo_casei	extinct	20.441	2020-03-23
Galeocerdo_cheganicus	extinct	33.901	38
Galeocerdo_clarkensis	extinct	33.901	38
Galeocerdo_clarkensis	extinct	38.001	41.3
Galeocerdo_clarkensis	extinct	38.001	41.3
Galeocerdo_clarkensis	extinct	38.001	41.3
Galeocerdo_cuvier	extant	0.782	2.588
Galeocerdo_cuvier	extant	0.782	1.806
Galeocerdo_cuvier	extant	11.621	13.82
Galeocerdo_cuvier	extant	2.589	2020-06-03
Galeocerdo_cuvier	extant	2.589	5.333
Galeocerdo_cuvier	extant	2.589	11.62
Galeocerdo_cuvier	extant	3.601	5.333
Galeocerdo_cuvier	extant	3.601	5.333
Galeocerdo_cuvier	extant	3.601	5.333
Galeocerdo_cuvier	extant	3.601	5.333
Galeocerdo_cuvier	extant	3.601	5.333
Galeocerdo_cuvier	extant	3.601	5.333
Galeocerdo_cuvier	extant	5.334	7.246
Galeocerdo_cuvier	extant	5.334	15.97
Galeocerdo_cuvier	extant	5.334	11.62
Galeocerdo_cuvier	extant	7.247	11.62
Galeocerdo_cuvier	extant	7.247	11.62
Galeocerdo_davisi	extinct	13.821	15.97
Galeocerdo_davisi	extinct	13.821	15.97
Galeocerdo_eaglesomei	extinct	33.901	41.3
Galeocerdo_eaglesomei	extinct	38.001	47.8
Galeocerdo_eaglesomei	extinct	38.001	41.3
Galeocerdo_eaglesomei	extinct	38.001	41.3
Galeocerdo_eaglesomei	extinct	38.001	41.3
Galeocerdo_eaglesomei	extinct	38.001	41.3
Galeocerdo_eaglesomei	extinct	38.001	47.8
Galeocerdo_eaglesomei	extinct	41.301	47.8
Galeocerdo_eaglesomei	extinct	41.301	47.8
Galeocerdo_eaglesomei	extinct	41.301	47.8
Galeocerdo_eaglesomei	extinct	41.301	47.8
Galeocerdo_latidens	extinct	33.901	38
Galeocerdo_latidens	extinct	33.901	38
Galeocerdo_latidens	extinct	33.901	38
Galeocerdo_latidens	extinct	38.001	41.3
Galeocerdo_latidens	extinct	38.001	47.8
Galeocerdo_latidens	extinct	41.301	47.8
Galeocerdo_latidens	extinct	41.301	47.8
Galeocerdo_latidens	extinct	41.301	47.8
Galeocerdo_latidens	extinct	41.301	47.8
Galeocerdo_latidens	extinct	41.301	47.8
Galeocerdo_latidens	extinct	41.301	47.8
Galeocerdo_latidens	extinct	41.301	47.8
Galeocerdo_latidens	extinct	41.301	47.8
Galeocerdo_latidens	extinct	41.301	47.8
Galeocerdo_latidens	extinct	41.301	47.8
Galeocerdo_latidens	extinct	41.301	47.8
Galeocerdo_mayumbensis	extinct	2020-02-14	2020-07-16
Galeocerdo_mayumbensis	extinct	13.821	20.44
Galeocerdo_mayumbensis	extinct	15.971	20.44
Galeocerdo_mayumbensis	extinct	15.971	20.44
Galeocerdo_mayumbensis	extinct	15.971	20.44
Galeocerdo_mayumbensis	extinct	15.971	2020-03-23
Galeocerdo_mayumbensis	extinct	5.334	11.62
Galeocerdo_paulinoi	extinct	15.971	2020-03-23
Galeocerdo_rosaliaensis	extinct	3.601	5.333
Galeorhinus_cuvieri	extinct	47.801	50.5
Galeorhinus_cuvieri	extinct	47.801	50.5
Galeorhinus_cuvieri	extinct	47.801	50.5
Galeorhinus_duchaussoisi	extinct	38.001	41.3
Galeorhinus_duchaussoisi	extinct	41.301	47.8
Galeorhinus_duchaussoisi	extinct	41.301	56
Galeorhinus_duchaussoisi	extinct	41.301	56
Galeorhinus_duchaussoisi	extinct	47.801	50.5
Galeorhinus_galeus	extant	0.0118	0.126
Galeorhinus_galeus	extant	2.589	2020-03-23
Galeorhinus_galeus	extant	2.589	2020-06-03
Galeorhinus_galeus	extant	2.589	2020-06-03
Galeorhinus_galeus	extant	3.601	5.333
Galeorhinus_galeus	extant	3.601	5.333
Galeorhinus_galeus	extant	3.601	5.333
Galeorhinus_galeus	extant	3.601	5.333
Galeorhinus_girardoti	extinct	66.001	72.1
Galeorhinus_girardoti	extinct	66.001	72.1
Galeorhinus_girardoti	extinct	66.001	72.1
Galeorhinus_girardoti	extinct	66.001	70.1
Galeorhinus_girardoti	extinct	66.001	72.1
Galeorhinus_girardoti	extinct	72.101	76.4
Galeorhinus_girardoti	extinct	72.101	83.6
Galeorhinus_glickmani	extinct	93.901	95.5
Galeorhinus_goncalvesi	extinct	11.621	13.82
Galeorhinus_goncalvesi	extinct	11.621	15.97
Galeorhinus_goncalvesi	extinct	5.334	7.246
Galeorhinus_loangoensis	extinct	41.301	47.8
Galeorhinus_loangoensis	extinct	41.301	47.8
Galeorhinus_louisi	extinct	41.301	56
Galeorhinus_louisi	extinct	47.801	50.5
Galeorhinus_mesetaensis	extinct	55.961	57.1
Galeorhinus_mesetaensis	extinct	55.961	57.1
Galeorhinus_mesetaensis	extinct	56.001	59.2
Galeorhinus_mesetaensis	extinct	61.601	66
Galeorhinus_minutissimus	extinct	41.301	47.8
Galeorhinus_minutissimus	extinct	47.801	56
Galeorhinus_minutissimus	extinct	47.801	56
Galeorhinus_minutissimus	extinct	47.801	56
Galeorhinus_minutissimus	extinct	47.801	56
Galeorhinus_minutissimus	extinct	47.801	56
Galeorhinus_minutissimus	extinct	47.801	56
Galeorhinus_muelleri	extinct	28.101	33.9
Galeorhinus_parvulus	extinct	59.201	61.6
Galeorhinus_semilevis	extinct	41.301	47.8
Galeorhinus_tenuis	extinct	15.971	20.44
Galeorhinus_ypresiensis	extinct	38.001	41.3
Galeorhinus_ypresiensis	extinct	41.301	47.8
Galeorhinus_ypresiensis	extinct	41.301	47.8
Galeorhinus_ypresiensis	extinct	41.301	47.8
Galeorhinus_ypresiensis	extinct	41.301	47.8
Galeorhinus_ypresiensis	extinct	41.301	47.8
Galeorhinus_ypresiensis	extinct	47.801	56
Galeorhinus_ypresiensis	extinct	55.861	56.78
Galeus_melastomus	extant	0.0118	2.588
Galeus_melastomus	extant	13.821	15.97
Galeus_melastomus	extant	7.247	11.62
Glyphis_hastalis	extinct	5.334	2020-03-23
Glyphis_pagoda	extinct	15.971	20.44
Glyphis_pagoda	extinct	15.971	2020-03-23
Glyphis_pagoda	extinct	5.334	11.62
Glyphis_pagoda	extinct	7.247	13.82
Glyphis_pagoda	extinct	7.247	11.62
Gomphogaleus_rodgersi	extinct	47.801	50.5
Gomphogaleus_rodgersi	extinct	47.801	56
Gomphogaleus_rodgersi	extinct	55.861	56.78
Hemipristis_curvatus	extinct	28.101	38
Hemipristis_curvatus	extinct	33.901	38
Hemipristis_curvatus	extinct	33.901	38
Hemipristis_curvatus	extinct	33.901	38
Hemipristis_curvatus	extinct	33.901	38
Hemipristis_curvatus	extinct	33.901	41.3
Hemipristis_curvatus	extinct	33.901	38
Hemipristis_curvatus	extinct	33.901	38
Hemipristis_curvatus	extinct	33.901	38
Hemipristis_curvatus	extinct	33.901	38
Hemipristis_curvatus	extinct	38.001	41.3
Hemipristis_curvatus	extinct	38.001	47.8
Hemipristis_curvatus	extinct	38.001	41.3
Hemipristis_serra	extinct	22.3	23.9
Hemipristis_serra	extinct	2020-02-14	2020-07-16
Hemipristis_serra	extinct	2020-07-16	2020-09-17
Hemipristis_serra	extinct	0.0118	2.588
Hemipristis_serra	extinct	0.782	1.806
Hemipristis_serra	extinct	11.621	15.97
Hemipristis_serra	extinct	11.621	13.82
Hemipristis_serra	extinct	11.621	13.82
Hemipristis_serra	extinct	11.621	15.97
Hemipristis_serra	extinct	11.621	15.97
Hemipristis_serra	extinct	11.621	13.82
Hemipristis_serra	extinct	13.821	15.97
Hemipristis_serra	extinct	13.821	15.97
Hemipristis_serra	extinct	13.821	15.97
Hemipristis_serra	extinct	13.821	20.44
Hemipristis_serra	extinct	15.971	20.44
Hemipristis_serra	extinct	15.971	20.44
Hemipristis_serra	extinct	15.971	2020-03-23
Hemipristis_serra	extinct	15.971	20.44
Hemipristis_serra	extinct	15.971	2020-03-23
Hemipristis_serra	extinct	15.971	2020-03-23
Hemipristis_serra	extinct	15.971	20.44
Hemipristis_serra	extinct	15.971	20.44
Hemipristis_serra	extinct	15.971	20.44
Hemipristis_serra	extinct	15.971	2020-03-23
Hemipristis_serra	extinct	15.971	20.44
Hemipristis_serra	extinct	15.971	20.44
Hemipristis_serra	extinct	15.971	20.44
Hemipristis_serra	extinct	15.971	20.44
Hemipristis_serra	extinct	15.971	20.44
Hemipristis_serra	extinct	15.971	20.44
Hemipristis_serra	extinct	2.589	11.62
Hemipristis_serra	extinct	2.589	11.62
Hemipristis_serra	extinct	20.441	2020-03-23
Hemipristis_serra	extinct	20.441	2020-03-23
Hemipristis_serra	extinct	20.441	2020-03-23
Hemipristis_serra	extinct	23.031	33.9
Hemipristis_serra	extinct	23.031	2020-01-28
Hemipristis_serra	extinct	23.031	2020-01-28
Hemipristis_serra	extinct	28.101	33.9
Hemipristis_serra	extinct	28.101	33.9
Hemipristis_serra	extinct	3.601	11.62
Hemipristis_serra	extinct	3.601	5.333
Hemipristis_serra	extinct	3.601	5.333
Hemipristis_serra	extinct	5.334	2020-03-23
Hemipristis_serra	extinct	5.334	2020-03-23
Hemipristis_serra	extinct	5.334	2020-03-23
Hemipristis_serra	extinct	5.334	2020-03-23
Hemipristis_serra	extinct	5.334	2020-03-23
Hemipristis_serra	extinct	5.334	2020-03-23
Hemipristis_serra	extinct	5.334	2020-03-23
Hemipristis_serra	extinct	5.334	2020-03-23
Hemipristis_serra	extinct	5.334	2020-03-23
Hemipristis_serra	extinct	5.334	2020-03-23
Hemipristis_serra	extinct	5.334	2020-03-23
Hemipristis_serra	extinct	5.334	2020-03-23
Hemipristis_serra	extinct	5.334	2020-03-23
Hemipristis_serra	extinct	5.334	2020-03-23
Hemipristis_serra	extinct	5.334	7.246
Hemipristis_serra	extinct	5.334	15.97
Hemipristis_serra	extinct	5.334	11.62
Hemipristis_serra	extinct	5.334	11.62
Hemipristis_serra	extinct	5.334	11.62
Hemipristis_serra	extinct	5.334	7.246
Hemipristis_serra	extinct	5.334	11.62
Hemipristis_serra	extinct	7.247	11.62
Hemipristis_serra	extinct	7.247	11.62
Hemipristis_serra	extinct	7.247	11.62
Hemipristis_serra	extinct	7.247	11.62
Iago_angustidens	extinct	11.621	15.97
Iago_angustidens	extinct	15.971	20.44
Iago_angustidens	extinct	15.971	20.44
Iago_angustidens	extinct	15.971	20.44
Iago_carlaluisai	extinct	33.901	41.3
Iago_carlaluisai	extinct	41.301	47.8
Iago_costamagnai	extinct	3.601	5.333
Isogomphodon_acuarius	extinct	2020-02-14	2020-07-16
Isogomphodon_acuarius	extinct	11.621	13.82
Isogomphodon_acuarius	extinct	11.621	13.82
Isogomphodon_acuarius	extinct	11.621	13.82
Isogomphodon_acuarius	extinct	11.621	15.97
Isogomphodon_acuarius	extinct	11.621	15.97
Isogomphodon_acuarius	extinct	11.621	13.82
Isogomphodon_acuarius	extinct	13.821	15.97
Isogomphodon_acuarius	extinct	13.821	15.97
Isogomphodon_acuarius	extinct	15.971	20.44
Isogomphodon_acuarius	extinct	15.971	20.44
Isogomphodon_acuarius	extinct	15.971	20.44
Isogomphodon_acuarius	extinct	15.971	20.44
Isogomphodon_acuarius	extinct	2.589	11.62
Isogomphodon_acuarius	extinct	20.441	2020-03-23
Isogomphodon_acuarius	extinct	20.441	2020-03-23
Isogomphodon_acuarius	extinct	5.334	11.62
Isogomphodon_acuarius	extinct	7.247	11.62
Isogomphodon_acuarius	extinct	7.247	11.62
Isogomphodon_aikenensis	extinct	33.901	38
Isogomphodon_caunellensis	extinct	15.971	20.44
Isogomphodon_caunellensis	extinct	20.441	2020-03-23
Isogomphodon_lerichei	extinct	15.971	20.44
Isogomphodon_lerichei	extinct	15.971	20.44
Kallodentis_rhytistemma	extinct	41.301	47.8
Kallodentis_rhytistemma	extinct	47.801	56
Khouribgaleus_gomphorhiza	extinct	56.001	59.2
Kruckowlamna_costarricana	extinct	4.721	8.56
Leptocharias_(gen._nov.)_cretaceus	extinct	72.101	83.6
Leptocharias_(gen._nov.)_cretaceus	extinct	72.101	83.6
Leptocharias_(gen._nov.)_cretaceus	extinct	72.101	83.6
Leptocharias_(gen._nov.)_cretaceus	extinct	72.101	83.6
Leptocharias_(gen._nov.)_cretaceus	extinct	72.101	83.6
Leptocharias_(gen._nov.)_cretaceus	extinct	72.101	83.6
Leptocharias_(gen._nov.)_cretaceus	extinct	80.601	83.6
Leptocharias_(gen._nov.)_cretaceus	extinct	83.601	85.8
Leptocharias_(gen._nov.)_cretaceus	extinct	83.601	86.3
Leptocharias_(gen._nov.)_cretaceus	extinct	83.601	86.3
Leptocharias_(gen._nov.)_cretaceus	extinct	83.601	86.3
Leptocharias_(gen._nov.)_cretaceus	extinct	83.601	86.3
Leptocharias_tunisiensis	extinct	33.901	38
Leptocharias_tunisiensis	extinct	33.901	38
Leptocharias_tunisiensis	extinct	33.901	38
Leptocharias_tunisiensis	extinct	38.001	41.3
Leptocharias_tunisiensis	extinct	38.001	47.8
Megascyliorhinus_cooperi	extinct	41.301	47.8
Megascyliorhinus_cooperi	extinct	47.801	56
Megascyliorhinus_cooperi	extinct	52.541	54.2
Megascyliorhinus_miocaenicus	extinct	11.621	15.97
Megascyliorhinus_miocaenicus	extinct	11.621	13.82
Megascyliorhinus_miocaenicus	extinct	11.621	13.82
Megascyliorhinus_miocaenicus	extinct	13.821	20.44
Megascyliorhinus_miocaenicus	extinct	13.821	15.97
Megascyliorhinus_miocaenicus	extinct	15.971	20.44
Megascyliorhinus_miocaenicus	extinct	15.971	20.44
Megascyliorhinus_miocaenicus	extinct	15.971	20.44
Megascyliorhinus_miocaenicus	extinct	2.589	5.333
Megascyliorhinus_miocaenicus	extinct	2.589	5.333
Megascyliorhinus_miocaenicus	extinct	3.601	5.333
Megascyliorhinus_miocaenicus	extinct	3.601	5.333
Megascyliorhinus_miocaenicus	extinct	3.601	5.333
Megascyliorhinus_miocaenicus	extinct	3.601	5.333
Megascyliorhinus_miocaenicus	extinct	3.601	5.333
Megascyliorhinus_miocaenicus	extinct	5.334	7.246
Megascyliorhinus_miocaenicus	extinct	7.247	11.62
Megascyliorhinus_trelewensis	extinct	15.971	2020-01-28
Megascyliorhinus_trelewensis	extinct	15.971	2020-03-23
Megascyliorhinus_trelewensis	extinct	15.971	2020-03-23
Megascyliorhinus_trelewensis	extinct	15.971	2020-03-23
Meridiogaleus_cristatus	extinct	41.301	47.8
Meridiogaleus_cristatus	extinct	47.801	56
Microscyliorhinus_burnhamensis	extinct	47.801	56
Microscyliorhinus_burnhamensis	extinct	52.541	54.2
Microscyliorhinus_leggetti	extinct	54.171	55.81
Microscyliorhinus_simplex	extinct	56.001	59.2
Microscyliorhinus_simplex	extinct	56.001	59.2
Misrichthys_stromeri	extinct	28.101	38
Misrichthys_stromeri	extinct	33.901	38
Misrichthys_stromeri	extinct	33.901	38
Misrichthys_stromeri	extinct	33.901	38
Misrichthys_stromeri	extinct	33.901	41.3
Misrichthys_stromeri	extinct	33.901	38
Misrichthys_stromeri	extinct	33.901	38
Misrichthys_stromeri	extinct	33.901	38
Misrichthys_stromeri	extinct	33.901	38
Misrichthys_stromeri	extinct	33.901	38
Misrichthys_stromeri	extinct	33.901	38
Misrichthys_stromeri	extinct	38.001	41.3
Moerigaleus_vitreodon	extinct	33.901	38
Moerigaleus_vitreodon	extinct	33.901	38
Moerigaleus_vitreodon	extinct	33.901	38
Moerigaleus_vitreodon	extinct	33.901	38
Moerigaleus_vitreodon	extinct	33.901	38
Moerigaleus_vitreodon	extinct	38.001	47.8
Mustelus_biddlei	extinct	56.001	59.2
Mustelus_biddlei	extinct	56.001	59.2
Mustelus_biddlei	extinct	56.001	59.2
Mustelus_vanderhoefti	extinct	47.801	56
Mustelus_whitei	extinct	41.301	47.8
Mustelus_whitei	extinct	52.541	54.2
Nasolamia_velox	extant	2.589	2020-06-03
Nasolamia_velox	extant	3.601	5.333
Negaprion_brevirostris	extant	0.782	1.806
Negaprion_brevirostris	extant	11.621	15.97
Negaprion_brevirostris	extant	13.821	15.97
Negaprion_brevirostris	extant	15.971	20.44
Negaprion_brevirostris	extant	2.589	2020-06-03
Negaprion_brevirostris	extant	2.589	11.62
Negaprion_brevirostris	extant	3.601	5.333
Negaprion_brevirostris	extant	3.601	5.333
Negaprion_brevirostris	extant	5.334	15.97
Negaprion_brevirostris	extant	7.247	13.82
Negaprion_brevirostris	extant	7.247	11.62
Negaprion_brevirostris	extant	7.247	11.62
Negaprion_eurybathrodon	extinct	2020-02-14	2020-07-16
Negaprion_eurybathrodon	extinct	11.621	15.97
Negaprion_eurybathrodon	extinct	11.621	13.82
Negaprion_eurybathrodon	extinct	13.821	15.97
Negaprion_eurybathrodon	extinct	13.821	20.44
Negaprion_eurybathrodon	extinct	15.971	2020-03-23
Negaprion_eurybathrodon	extinct	15.971	20.44
Negaprion_eurybathrodon	extinct	15.971	20.44
Negaprion_eurybathrodon	extinct	15.971	20.44
Negaprion_eurybathrodon	extinct	2.589	2020-06-03
Negaprion_eurybathrodon	extinct	20.441	2020-03-23
Negaprion_eurybathrodon	extinct	5.334	2020-03-23
Negaprion_eurybathrodon	extinct	5.334	7.246
Negaprion_gilmorei	extinct	33.901	38
Negaprion_gilmorei	extinct	33.901	38
Negaprion_gilmorei	extinct	33.901	38
Negaprion_gilmorei	extinct	38.001	41.3
Negaprion_gilmorei	extinct	38.001	41.3
Negaprion_gilmorei	extinct	38.001	41.3
Negaprion_gilmorei	extinct	38.001	41.3
Negaprion_kraussi	extinct	13.821	15.97
Negaprion_kraussi	extinct	15.971	20.44
Pachygaleus_lefevrei	extinct	41.301	47.8
Pachygaleus_lefevrei	extinct	41.301	47.8
Pachygaleus_lefevrei	extinct	41.301	47.8
Pachygaleus_lefevrei	extinct	41.301	47.8
Pachygaleus_lefevrei	extinct	41.301	56
Pachygaleus_lefevrei	extinct	47.801	56
Pachygaleus_lefevrei	extinct	47.801	56
Pachygaleus_lefevrei	extinct	47.801	56
Pachygaleus_lefevrei	extinct	47.801	56
Pachygaleus_lefevrei	extinct	47.801	56
Pachygaleus_lefevrei	extinct	47.801	56
Pachygaleus_lefevrei	extinct	47.801	50.5
Pachygaleus_lefevrei	extinct	55.861	56.78
Pachygaleus_lefevrei	extinct	56.001	59.2
Pachygaleus_lefevrei	extinct	56.001	59.2
Pachygaleus_lefevrei	extinct	56.001	59.2
Pachyscyllium_albigensis	extinct	28.101	33.9
Pachyscyllium_braaschi	extinct	23.031	2020-01-28
Pachyscyllium_dachiardii	extinct	11.621	15.97
Pachyscyllium_dachiardii	extinct	11.621	15.97
Pachyscyllium_dachiardii	extinct	13.821	15.97
Pachyscyllium_dachiardii	extinct	15.971	20.44
Pachyscyllium_dachiardii	extinct	15.971	20.44
Pachyscyllium_dachiardii	extinct	15.971	2020-03-23
Pachyscyllium_dachiardii	extinct	15.971	20.44
Pachyscyllium_dachiardii	extinct	15.971	20.44
Pachyscyllium_dachiardii	extinct	15.971	20.44
Pachyscyllium_dachiardii	extinct	15.971	20.44
Pachyscyllium_dachiardii	extinct	15.971	20.44
Pachyscyllium_dachiardii	extinct	20.441	2020-03-23
Pachyscyllium_dachiardii	extinct	20.441	2020-03-23
Pachyscyllium_dachiardii	extinct	20.441	2020-03-23
Pachyscyllium_dachiardii	extinct	3.601	5.333
Pachyscyllium_dachiardii	extinct	3.601	5.333
Pachyscyllium_dachiardii	extinct	3.601	5.333
Pachyscyllium_gilberti	extinct	33.901	38
Pachyscyllium_gilberti	extinct	38.001	41.3
Pachyscyllium_gilberti	extinct	38.001	47.8
Pachyscyllium_gilberti	extinct	41.301	47.8
Pachyscyllium_gilberti	extinct	41.301	47.8
Pachyscyllium_gilberti	extinct	41.301	47.8
Pachyscyllium_gilberti	extinct	47.801	56
Pachyscyllium_gilberti	extinct	47.801	56
Pachyscyllium_gilberti	extinct	54.171	55.81
Pachyscyllium_gilberti	extinct	56.001	59.2
Pachyscyllium_gilberti	extinct	56.001	59.2
Pachyscyllium_gilberti	extinct	56.001	59.2
Pachyscyllium_gilberti	extinct	59.201	61.6
Palaeogaleus_brivesi	extinct	61.601	66
Palaeogaleus_brivesi	extinct	61.601	66
Palaeogaleus_dahmanii	extinct	66.001	70.1
Palaeogaleus_faujasi	extinct	66.001	72.1
Palaeogaleus_faujasi	extinct	66.001	72.1
Palaeogaleus_faujasi	extinct	66.001	72.1
Palaeogaleus_faujasi	extinct	66.001	70.1
Palaeogaleus_faujasi	extinct	72.101	83.6
Palaeogaleus_havreensis	extinct	72.101	76.4
Palaeogaleus_havreensis	extinct	72.101	83.6
Palaeogaleus_havreensis	extinct	72.101	83.6
Palaeogaleus_havreensis	extinct	72.101	83.6
Palaeogaleus_havreensis	extinct	72.101	83.6
Palaeogaleus_havreensis	extinct	72.101	83.6
Palaeogaleus_havreensis	extinct	72.101	83.6
Palaeogaleus_havreensis	extinct	72.101	83.6
Palaeogaleus_havreensis	extinct	72.101	83.6
Palaeogaleus_havreensis	extinct	72.101	83.6
Palaeogaleus_havreensis	extinct	72.101	83.6
Palaeogaleus_havreensis	extinct	72.101	83.6
Palaeogaleus_havreensis	extinct	72.101	83.6
Palaeogaleus_havreensis	extinct	72.101	83.6
Palaeogaleus_havreensis	extinct	83.601	86.3
Palaeogaleus_havreensis	extinct	83.601	86.3
Palaeogaleus_havreensis	extinct	83.601	86.3
Palaeogaleus_larachei	extinct	56.001	59.2
Palaeogaleus_navarroensis	extinct	66.001	70.1
Palaeogaleus_navarroensis	extinct	66.001	72.1
Palaeogaleus_prior	extinct	59.201	66
Palaeogaleus_prior	extinct	61.601	66
Palaeogaleus_prior	extinct	61.601	66
Palaeogaleus_prior	extinct	61.601	66
Palaeogaleus_sublaevis	extinct	47.801	56
Palaeogaleus_sublaevis	extinct	47.801	56
Palaeogaleus_sublaevis	extinct	47.801	56
Palaeogaleus_vincenti	extinct	56.001	59.2
Palaeogaleus_vincenti	extinct	56.001	59.2
Palaeogaleus_vincenti	extinct	56.001	59.2
Palaeogaleus_vincenti	extinct	56.001	66
Palaeogaleus_vincenti	extinct	56.001	59.2
Palaeogaleus_vincenti	extinct	59.201	61.6
Palaeogaleus_vincenti	extinct	59.201	61.6
Palaeogaleus_vincenti	extinct	61.601	66
Palaeoscyllium_formosum	extinct	145.001	152.1
Palaeoscyllium_formosum	extinct	152.101	157.3
Palaeoscyllium_formosum	extinct	152.101	157.3
Palaeoscyllium_reticularis	extinct	100.501	107.6
Palaeoscyllium_sp_nov_1	extinct	125.001	129.4
Palaeoscyllium_sp_nov_2	extinct	132.901	139.8
Palaeoscyllium_tenuidens	extinct	166.101	168.3
Palaeoscyllium_tenuidens	extinct	166.101	168.3
Palaeotriakis_curtirostris	extinct	61.601	66
Palaeotriakis_curtirostris	extinct	61.601	66
Palaeotriakis_curtirostris	extinct	61.601	66
Palaeotriakis_curtirostris	extinct	61.601	66
Palaeotriakis_curtirostris	extinct	61.601	66
Palaeotriakis_curtirostris	extinct	66.001	72.1
Palaeotriakis_curtirostris	extinct	83.601	85.8
Palaeotriakis_subserratus	extinct	72.101	83.6
Palaeotriakis_subserratus	extinct	72.101	83.6
Palaeotriakis_subserratus	extinct	72.101	83.6
Palaeotriakis_subserratus	extinct	72.101	83.6
Palaeotriakis_subserratus	extinct	72.101	83.6
Palaeotriakis_subserratus	extinct	72.101	83.6
Palaeotriakis_subserratus	extinct	72.101	83.6
Palaeotriakis_subserratus	extinct	72.101	83.6
Palaeotriakis_subserratus	extinct	72.101	83.6
Palaeotriakis_subserratus	extinct	83.601	86.3
Palaeotriakis_subserratus	extinct	83.601	86.3
Palaeotriakis_subserratus	extinct	83.601	86.3
Paragaleus_antunesi	extinct	5.334	7.246
Paragaleus_pulchellus	extinct	11.621	13.82
Paragaleus_pulchellus	extinct	11.621	13.82
Paragaleus_pulchellus	extinct	11.621	15.97
Paragaleus_pulchellus	extinct	11.621	13.82
Paragaleus_pulchellus	extinct	13.821	15.97
Paragaleus_pulchellus	extinct	15.971	20.44
Paragaleus_pulchellus	extinct	7.247	11.62
Paratriakis_bettrechiensis	extinct	89.801	93.9
Paratriakis_bettrechiensis	extinct	91.401	92.9
Paratriakis_decheni	extinct	72.101	76.4
Paratriakis_robustus	extinct	66.001	72.1
Paratriakis_robustus	extinct	72.101	83.6
Paratriakis_robustus	extinct	72.101	83.6
Paratriakis_robustus	extinct	72.101	83.6
Paratriakis_robustus	extinct	72.101	83.6
Paratriakis_robustus	extinct	72.101	83.6
Paratriakis_robustus	extinct	72.101	83.6
Paratriakis_robustus	extinct	83.601	86.3
Paratriakis_robustus	extinct	83.601	86.3
Paratriakis_tenuis	extinct	66.001	72.1
Paratriakis_tenuis	extinct	72.101	83.6
Paratriakis_tenuis	extinct	72.101	83.6
Paratriakis_tenuis	extinct	72.101	83.6
Paratriakis_tenuis	extinct	72.101	83.6
Paratriakis_tenuis	extinct	72.101	83.6
Paratriakis_tenuis	extinct	72.101	83.6
Paratriakis_tenuis	extinct	72.101	83.6
Paratriakis_tenuis	extinct	72.101	83.6
Paratriakis_tenuis	extinct	72.101	83.6
Paratriakis_tenuis	extinct	83.601	86.3
Paratriakis_tenuis	extinct	83.601	86.3
Physogaleus_acutissimus	extinct	15.971	56
Physogaleus_alabamensis	extinct	33.901	38
Physogaleus_alabamensis	extinct	38.001	41.3
Physogaleus_alabamensis	extinct	38.001	41.3
Physogaleus_alabamensis	extinct	38.001	41.3
Physogaleus_alabamensis	extinct	41.301	47.8
Physogaleus_alabamensis	extinct	41.301	56
Physogaleus_alabamensis	extinct	41.301	56
Physogaleus_americanus	extinct	54.171	55.81
Physogaleus_americanus	extinct	55.861	56.78
Physogaleus_aralensis	extinct	15.971	20.44
Physogaleus_beckersi	extinct	23.031	33.9
Physogaleus_contortus	extinct	22.3	23.9
Physogaleus_contortus	extinct	2020-02-14	2020-07-16
Physogaleus_contortus	extinct	13.821	20.44
Physogaleus_contortus	extinct	13.821	15.97
Physogaleus_contortus	extinct	13.821	20.44
Physogaleus_contortus	extinct	15.971	20.44
Physogaleus_contortus	extinct	15.971	20.44
Physogaleus_contortus	extinct	15.971	20.44
Physogaleus_contortus	extinct	15.971	20.44
Physogaleus_contortus	extinct	15.971	20.44
Physogaleus_contortus	extinct	33.901	41.3
Physogaleus_contortus	extinct	38.001	41.3
Physogaleus_contortus	extinct	41.301	47.8
Physogaleus_contortus	extinct	41.301	47.8
Physogaleus_contortus	extinct	5.334	2020-03-23
Physogaleus_contortus	extinct	7.247	11.62
Physogaleus_contortus	extinct	7.247	11.62
Physogaleus_falconeri	extinct	41.301	47.8
Physogaleus_formosus	extinct	47.801	56
Physogaleus_hemmooriensis	extinct	13.821	20.44
Physogaleus_hemmooriensis	extinct	15.971	20.44
Physogaleus_hemmooriensis	extinct	20.441	2020-03-23
Physogaleus_huberensis	extinct	33.901	38
Physogaleus_latecuspidatus	extinct	47.801	56
Physogaleus_latus	extinct	15.971	20.44
Physogaleus_latus	extinct	23.031	2020-01-28
Physogaleus_latus	extinct	28.101	33.9
Physogaleus_latus	extinct	28.101	33.9
Physogaleus_latus	extinct	28.101	33.9
Physogaleus_latus	extinct	28.101	33.9
Physogaleus_latus	extinct	33.901	38
Physogaleus_quartus	extinct	33.901	56
Physogaleus_rosehillensis	extinct	41.301	47.8
Physogaleus_secundus	extinct	33.901	41.3
Physogaleus_secundus	extinct	38.001	41.3
Physogaleus_secundus	extinct	38.001	47.8
Physogaleus_secundus	extinct	38.001	47.8
Physogaleus_secundus	extinct	38.001	56
Physogaleus_secundus	extinct	38.001	41.3
Physogaleus_secundus	extinct	38.001	41.3
Physogaleus_secundus	extinct	38.001	41.3
Physogaleus_secundus	extinct	41.301	47.8
Physogaleus_secundus	extinct	41.301	47.8
Physogaleus_secundus	extinct	41.301	47.8
Physogaleus_secundus	extinct	41.301	47.8
Physogaleus_secundus	extinct	41.301	47.8
Physogaleus_secundus	extinct	41.301	47.8
Physogaleus_secundus	extinct	41.301	47.8
Physogaleus_secundus	extinct	41.301	47.8
Physogaleus_secundus	extinct	41.301	47.8
Physogaleus_secundus	extinct	41.301	47.8
Physogaleus_secundus	extinct	41.301	47.8
Physogaleus_secundus	extinct	41.301	47.8
Physogaleus_secundus	extinct	41.301	47.8
Physogaleus_secundus	extinct	41.301	47.8
Physogaleus_secundus	extinct	41.301	47.8
Physogaleus_secundus	extinct	41.301	47.8
Physogaleus_secundus	extinct	41.301	56
Physogaleus_secundus	extinct	41.301	56
Physogaleus_secundus	extinct	47.801	56
Physogaleus_secundus	extinct	47.801	56
Physogaleus_secundus	extinct	47.801	56
Physogaleus_secundus	extinct	47.801	56
Physogaleus_secundus	extinct	47.801	56
Physogaleus_secundus	extinct	47.801	56
Physogaleus_secundus	extinct	47.801	56
Physogaleus_secundus	extinct	47.801	56
Physogaleus_secundus	extinct	47.801	56
Physogaleus_secundus	extinct	47.801	56
Physogaleus_secundus	extinct	47.801	56
Physogaleus_secundus	extinct	47.801	50.5
Physogaleus_secundus	extinct	47.801	56
Physogaleus_secundus	extinct	54.171	55.81
Physogaleus_secundus	extinct	55.861	56.78
Physogaleus_ustjurtensis	extinct	33.901	38
Platyrhizodon_barbei	extinct	72.101	83.6
Platyrhizodon_barbei	extinct	72.101	83.6
Platyrhizodon_barbei	extinct	83.601	86.3
Platyrhizodon_barbei	extinct	83.601	86.3
Platyrhizodon_gracilis	extinct	72.101	83.6
Platyrhizodon_gracilis	extinct	83.601	86.3
Platyrhizoscyllium_jaegeri	extinct	41.301	47.8
Porodermoides_spanios	extinct	56.001	59.2
Praeproscyllium_oxoniensis	extinct	166.101	168.3
Premontreia_abbatei	extinct	33.901	38
Premontreia_abbatei	extinct	41.301	47.8
Premontreia_carinatus	extinct	56.001	59.2
Premontreia_degremonti	extinct	41.301	47.8
Premontreia_degremonti	extinct	47.801	50.5
Premontreia_lutetiensis	extinct	41.301	47.8
Premontreia_lutetiensis	extinct	41.301	47.8
Premontreia_malembeensis	extinct	15.971	20.44
Premontreia_peypouqueti	extinct	56.001	59.2
Premontreia_subulidens	extinct	47.801	56
Premontreia_subulidens	extinct	47.801	56
Premontreia_subulidens	extinct	47.801	56
Premontreia_subulidens	extinct	54.171	55.81
Premontreia_subulidens	extinct	55.861	56.78
Premontreia_subulidens	extinct	55.961	57.1
Premontreia_subulidens	extinct	56.001	59.2
Premontreia_subulidens	extinct	56.001	59.2
Premontreia_subulidens	extinct	61.601	66
Premontreia_subulidens	extinct	61.601	66
Premontreia_subulidens	extinct	61.601	66
Premontreia_uralica	extinct	33.901	38
Premontreia_willei	extinct	41.301	47.8
Prionace_glauca	extant	0.0118	0.126
Prionace_glauca	extant	0.782	2.588
Prionace_glauca	extant	2.589	2020-06-03
Prionace_glauca	extant	2.589	5.333
Prionace_glauca	extant	2.589	2020-06-03
Prionace_glauca	extant	2.589	2020-06-03
Prionace_glauca	extant	3.601	5.333
Prionace_glauca	extant	3.601	5.333
Prionace_glauca	extant	3.601	5.333
Prionace_glauca	extant	3.601	5.333
Prohaploblepharus_riegrafi	extinct	72.101	76.4
Prohaploblepharus_riegrafi	extinct	72.101	83.6
Prohaploblepharus_riegrafi	extinct	72.101	83.6
Prohaploblepharus_riegrafi	extinct	72.101	83.6
Prohaploblepharus_riegrafi	extinct	72.101	83.6
Prohaploblepharus_riegrafi	extinct	72.101	83.6
Prohaploblepharus_riegrafi	extinct	72.101	83.6
Prohaploblepharus_riegrafi	extinct	72.101	83.6
Prohaploblepharus_riegrafi	extinct	72.101	83.6
Prohaploblepharus_riegrafi	extinct	72.101	83.6
Prohaploblepharus_riegrafi	extinct	72.101	83.6
Prohaploblepharus_riegrafi	extinct	83.601	86.3
Prohaploblepharus_riegrafi	extinct	83.601	86.3
Prohaploblepharus_riegrafi	extinct	83.601	86.3
Prohaploblepharus_riegrafi	extinct	83.601	86.3
Prohaploblepharus_riegrafi	extinct	86.301	89.8
Protoscyliorhinus_bettrechiensis	extinct	89.801	93.9
Protoscyliorhinus_bettrechiensis	extinct	91.401	92.9
Protoscyliorhinus_lamaudi	extinct	125.001	129.4
Pseudabdounia_claibornensis	extinct	38.001	41.3
Pseudabdounia_claibornensis	extinct	38.001	47.8
Pseudabdounia_claibornensis	extinct	38.001	41.3
Pseudabdounia_claibornensis	extinct	38.001	41.3
Pseudabdounia_recticona	extinct	41.301	47.8
Pseudabdounia_recticona	extinct	41.301	47.8
Pseudabdounia_recticona	extinct	41.301	47.8
Pseudabdounia_recticona	extinct	41.301	47.8
Pseudabdounia_recticona	extinct	41.301	47.8
Pseudabdounia_recticona	extinct	41.301	47.8
Pseudabdounia_recticona	extinct	41.301	56
Pseudabdounia_recticona	extinct	41.301	56
Pseudabdounia_recticona	extinct	47.801	56
Pseudabdounia_recticona	extinct	47.801	56
Pseudabdounia_recticona	extinct	47.801	56
Pseudoapristurus_nonstriatus	extinct	15.971	20.44
Pseudoscyliorhinus_reussi	extinct	72.101	83.6
Pseudoscyliorhinus_reussi	extinct	72.101	83.6
Pseudoscyliorhinus_reussi	extinct	72.101	83.6
Pseudoscyliorhinus_reussi	extinct	72.101	83.6
Pseudoscyliorhinus_reussi	extinct	72.101	83.6
Pseudoscyliorhinus_reussi	extinct	72.101	83.6
Pseudoscyliorhinus_reussi	extinct	83.601	86.3
Pseudoscyliorhinus_reussi	extinct	83.601	86.3
Pseudoscyliorhinus_reussi	extinct	83.601	86.3
Pseudoscyliorhinus_reussi	extinct	89.801	93.9
Pseudoscyliorhinus_reussi	extinct	89.801	93.9
Pseudoscyliorhinus_schwarzhansi	extinct	93.901	100.5
Pseudoscyliorhinus_schwarzhansi	extinct	93.901	100.5
Pseudoscyliorhinus_schwarzhansi	extinct	93.901	100.5
Pseudoscyliorhinus_schwarzhansi	extinct	93.901	100.5
Pseudoscyliorhinus_schwarzhansi	extinct	93.901	100.5
Pteroscyllium_dubertreti	extinct	83.601	85.8
Pteroscyllium_hermani	extinct	72.101	83.6
Pteroscyllium_hermani	extinct	72.101	83.6
Pteroscyllium_hermani	extinct	72.101	83.6
Pteroscyllium_hermani	extinct	72.101	83.6
Pteroscyllium_hermani	extinct	72.101	83.6
Pteroscyllium_hermani	extinct	72.101	83.6
Pteroscyllium_hermani	extinct	72.101	83.6
Pteroscyllium_hermani	extinct	72.101	83.6
Pteroscyllium_hermani	extinct	72.101	83.6
Pteroscyllium_hermani	extinct	72.101	83.6
Pteroscyllium_hermani	extinct	83.601	86.3
Pteroscyllium_hermani	extinct	83.601	86.3
Pteroscyllium_hermani	extinct	83.601	86.3
Pteroscyllium_hermani	extinct	83.601	86.3
Pteroscyllium_hermani	extinct	83.601	86.3
Pteroscyllium_hermani	extinct	89.801	93.9
Pteroscyllium_lamranii	extinct	66.001	70.1
Pteroscyllium_nolfi	extinct	93.901	100.5
Pteroscyllium_nolfi	extinct	93.901	100.5
Pteroscyllium_nolfi	extinct	93.901	100.5
Pteroscyllium_nolfi	extinct	93.901	100.5
Pteroscyllium_ornatum	extinct	100.501	107.6
Pteroscyllium_ornatum	extinct	100.501	107.6
Pteroscyllium_ornatum	extinct	96.201	100.5
Pteroscyllium_ornatum	extinct	96.201	100.5
Pteroscyllium_signeuxi	extinct	83.601	85.8
Pteroscyllium_speetonensis	extinct	123.001	125
Rhizoprionodon_acutus	extant	3.601	5.333
Rhizoprionodon_acutus	extant	3.601	5.333
Rhizoprionodon_bisulcatus	extinct	33.901	38
Rhizoprionodon_duplinensis	extinct	41.301	47.8
Rhizoprionodon_ficheuri	extinct	11.621	13.82
Rhizoprionodon_ficheuri	extinct	11.621	15.97
Rhizoprionodon_ficheuri	extinct	11.621	15.97
Rhizoprionodon_ficheuri	extinct	13.821	15.97
Rhizoprionodon_ficheuri	extinct	13.821	15.97
Rhizoprionodon_ficheuri	extinct	13.821	15.97
Rhizoprionodon_ficheuri	extinct	15.971	20.44
Rhizoprionodon_ficheuri	extinct	2.589	11.62
Rhizoprionodon_ficheuri	extinct	5.334	11.62
Rhizoprionodon_ficheuri	extinct	7.247	11.62
Rhizoprionodon_ganntourensis	extinct	33.901	38
Rhizoprionodon_ganntourensis	extinct	38.001	47.8
Rhizoprionodon_ganntourensis	extinct	38.001	41.3
Rhizoprionodon_ganntourensis	extinct	38.001	41.3
Rhizoprionodon_ganntourensis	extinct	38.001	41.3
Rhizoprionodon_ganntourensis	extinct	41.301	47.8
Rhizoprionodon_ganntourensis	extinct	41.301	56
Rhizoprionodon_ganntourensis	extinct	41.301	56
Rhizoprionodon_ganntourensis	extinct	41.301	47.8
Rhizoprionodon_ganntourensis	extinct	47.801	56
Rhizoprionodon_ganntourensis	extinct	47.801	56
Rhizoprionodon_ganntourensis	extinct	47.801	56
Rhizoprionodon_longurio	extant	0.0118	0.126
Rhizoprionodon_longurio	extant	0.0118	5.333
Rhizoprionodon_longurio	extant	2.589	2020-06-03
Rhizoprionodon_longurio	extant	3.601	5.333
Rhizoprionodon_longurio	extant	7.247	13.82
Rhizoprionodon_taxandriae	extinct	0.0118	5.333
Rhizoprionodon_taxandriae	extinct	11.621	13.82
Rhizoprionodon_taxandriae	extinct	11.621	15.97
Rhizoprionodon_taxandriae	extinct	11.621	13.82
Rhizoprionodon_taxandriae	extinct	11.621	13.82
Rhizoprionodon_taxandriae	extinct	13.821	15.97
Rhizoprionodon_taxandriae	extinct	15.971	20.44
Rhizoprionodon_taxandriae	extinct	15.971	20.44
Rhizoprionodon_taxandriae	extinct	2.589	11.62
Rhizoprionodon_taxandriae	extinct	5.334	2020-03-23
Rhizoprionodon_taxandriae	extinct	7.247	13.82
Scoliodon_conecuhensis	extinct	38.001	41.3
Scoliodon_conecuhensis	extinct	38.001	41.3
Scoliodon_conecuhensis	extinct	38.001	41.3
Scoliodon_conecuhensis	extinct	41.301	47.8
Scoliodon_conecuhensis	extinct	41.301	56
Scoliodon_laticaudus	extant	5.334	2020-03-23
Scyliorhinidae_incert._gen._gracilis	extinct	89.801	93.9
Scyliorhinidae_incert._gen._gracilis	extinct	93.901	100.5
Scyliorhinus_angustus	extinct	72.101	76.4
Scyliorhinus_antiquus	extinct	72.101	83.6
Scyliorhinus_antiquus	extinct	72.101	83.6
Scyliorhinus_antiquus	extinct	89.801	93.9
Scyliorhinus_antiquus	extinct	89.801	93.9
Scyliorhinus_antiquus	extinct	93.901	95.5
Scyliorhinus_arambourgi	extinct	93.901	100.5
Scyliorhinus_arlingtonensis	extinct	92.901	93.9
Scyliorhinus_arlingtonensis	extinct	96.201	100.5
Scyliorhinus_biddlei	extinct	61.601	66
Scyliorhinus_biddlei	extinct	61.601	66
Scyliorhinus_biddlei	extinct	61.601	66
Scyliorhinus_biddlei	extinct	61.601	66
Scyliorhinus_biddlei	extinct	61.601	66
Scyliorhinus_biddlei	extinct	66.001	70.1
Scyliorhinus_biddlei	extinct	66.001	72.1
Scyliorhinus_biformis	extinct	15.971	20.44
Scyliorhinus_biformis	extinct	23.031	2020-01-28
Scyliorhinus_bilzi	extinct	56.001	59.2
Scyliorhinus_bloti	extinct	93.901	100.5
Scyliorhinus_brumarivulensis	extinct	72.101	83.6
Scyliorhinus_brumarivulensis	extinct	72.101	83.6
Scyliorhinus_brumarivulensis	extinct	72.101	83.6
Scyliorhinus_brumarivulensis	extinct	72.101	83.6
Scyliorhinus_brumarivulensis	extinct	72.101	83.6
Scyliorhinus_brumarivulensis	extinct	83.601	86.3
Scyliorhinus_brumarivulensis	extinct	83.601	86.3
Scyliorhinus_brumarivulensis	extinct	83.601	86.3
Scyliorhinus_brumarivulensis	extinct	83.601	86.3
Scyliorhinus_brumarivulensis	extinct	83.601	86.3
Scyliorhinus_brumarivulensis	extinct	89.801	93.9
Scyliorhinus_cepaeformis	extinct	66.001	70.1
Scyliorhinus_coupatezi	extinct	3.601	5.333
Scyliorhinus_crassiconus	extinct	89.801	93.9
Scyliorhinus_crassiconus	extinct	89.801	93.9
Scyliorhinus_dubius	extinct	100.501	107.6
Scyliorhinus_dubius	extinct	100.501	110.2
Scyliorhinus_dubius	extinct	89.801	93.9
Scyliorhinus_dubius	extinct	95.501	96.2
Scyliorhinus_dubius	extinct	96.201	100.5
Scyliorhinus_elongatus	extinct	61.601	66
Scyliorhinus_elongatus	extinct	61.601	66
Scyliorhinus_elongatus	extinct	61.601	66
Scyliorhinus_elongatus	extinct	61.601	66
Scyliorhinus_elongatus	extinct	61.601	66
Scyliorhinus_elongatus	extinct	61.601	66
Scyliorhinus_elongatus	extinct	61.601	66
Scyliorhinus_elongatus	extinct	66.001	72.1
Scyliorhinus_elongatus	extinct	66.001	70.1
Scyliorhinus_elongatus	extinct	72.101	83.6
Scyliorhinus_elongatus	extinct	72.101	83.6
Scyliorhinus_elongatus	extinct	72.101	83.6
Scyliorhinus_elongatus	extinct	72.101	83.6
Scyliorhinus_elongatus	extinct	72.101	83.6
Scyliorhinus_elongatus	extinct	72.101	83.6
Scyliorhinus_elongatus	extinct	72.101	83.6
Scyliorhinus_elongatus	extinct	72.101	83.6
Scyliorhinus_elongatus	extinct	83.601	85.8
Scyliorhinus_elongatus	extinct	83.601	85.8
Scyliorhinus_elongatus	extinct	83.601	86.3
Scyliorhinus_elongatus	extinct	83.601	86.3
Scyliorhinus_elongatus	extinct	83.601	86.3
Scyliorhinus_elongatus	extinct	83.601	86.3
Scyliorhinus_elongatus	extinct	83.601	86.3
Scyliorhinus_entomodon	extinct	56.001	59.2
Scyliorhinus_entomodon	extinct	59.201	66
Scyliorhinus_entomodon	extinct	61.601	66
Scyliorhinus_fossilis	extinct	11.621	15.97
Scyliorhinus_fossilis	extinct	15.971	20.44
Scyliorhinus_fossilis	extinct	15.971	20.44
Scyliorhinus_ivagrantae	extinct	66.001	70.1
Scyliorhinus_joleaudi	extinct	11.621	15.97
Scyliorhinus_joleaudi	extinct	13.821	15.97
Scyliorhinus_kannenbergi	extinct	23.031	33.9
Scyliorhinus_kasenoi	extinct	13.821	15.97
Scyliorhinus_luypaertsi	extinct	66.001	70.1
Scyliorhinus_monsaugustus	extinct	72.101	83.6
Scyliorhinus_moosi	extinct	72.101	76.4
Scyliorhinus_muelleri	extinct	89.801	93.9
Scyliorhinus_musteliformis	extinct	72.101	83.6
Scyliorhinus_ptychus	extinct	56.001	59.2
Scyliorhinus_reyndersi	extinct	72.101	76.4
Scyliorhinus_rugosus	extinct	96.201	100.5
Scyliorhinus_suelstorfensis	extinct	23.031	2020-01-28
Scyliorhinus_sulcidens	extinct	56.001	59.2
Scyliorhinus_sulcidens	extinct	56.001	59.2
Scyliorhinus_taylorensis	extinct	80.601	83.6
Scyliorhinus_tensleepensis	extinct	72.101	76.4
Scyliorhinus_trifolius	extinct	41.301	47.8
Scyliorhinus_triplex	extinct	89.801	93.9
Scyliorhinus_wardi	extinct	66.001	70.1
Scyliorhinus_woodwardi	extinct	41.301	47.8
Scyliorhinus_woodwardi	extinct	52.541	54.2
Sigmoscyllium_acuspidatum	extinct	89.801	93.9
Sigmoscyllium_striatum	extinct	72.101	83.6
Sigmoscyllium_striatum	extinct	72.101	83.6
Sigmoscyllium_striatum	extinct	72.101	83.6
Sigmoscyllium_striatum	extinct	72.101	83.6
Sigmoscyllium_striatum	extinct	72.101	83.6
Sigmoscyllium_striatum	extinct	72.101	83.6
Sigmoscyllium_striatum	extinct	72.101	83.6
Sigmoscyllium_striatum	extinct	72.101	83.6
Sigmoscyllium_striatum	extinct	72.101	83.6
Sigmoscyllium_striatum	extinct	72.101	83.6
Sigmoscyllium_striatum	extinct	72.101	83.6
Sigmoscyllium_striatum	extinct	83.601	86.3
Sigmoscyllium_striatum	extinct	83.601	86.3
Sigmoscyllium_striatum	extinct	83.601	86.3
Sigmoscyllium_striatum	extinct	83.601	86.3
Sigmoscyllium_striatum	extinct	83.601	86.3
Sphyrna_arambourgi	extinct	2020-02-14	2020-07-16
Sphyrna_arambourgi	extinct	11.621	15.97
Sphyrna_arambourgi	extinct	13.821	15.97
Sphyrna_arambourgi	extinct	13.821	20.44
Sphyrna_arambourgi	extinct	15.971	20.44
Sphyrna_arambourgi	extinct	15.971	2020-03-23
Sphyrna_arambourgi	extinct	15.971	20.44
Sphyrna_guinoti	extinct	38.001	41.3
Sphyrna_integra	extinct	15.971	20.44
Sphyrna_integra	extinct	15.971	20.44
Sphyrna_laevissima	extinct	2020-02-14	2020-07-16
Sphyrna_laevissima	extinct	13.821	20.44
Sphyrna_laevissima	extinct	13.821	20.44
Sphyrna_laevissima	extinct	20.441	2020-03-23
Sphyrna_lagostensis	extinct	5.334	11.62
Sphyrna_lewini	extant	2.589	2020-06-03
Sphyrna_lewini	extant	3.601	5.333
Sphyrna_lewini	extant	3.601	5.333
Sphyrna_lewini	extant	5.334	2020-03-23
Sphyrna_lewini	extant	7.247	11.62
Sphyrna_magna	extinct	13.821	20.44
Sphyrna_media	extant	0.0118	5.333
Sphyrna_media	extant	13.821	15.97
Sphyrna_media	extant	15.971	20.44
Sphyrna_media	extant	2.589	2020-03-23
Sphyrna_media	extant	2.589	2020-06-03
Sphyrna_media	extant	2.589	11.62
Sphyrna_media	extant	3.601	5.333
Sphyrna_media	extant	3.601	5.333
Sphyrna_mokarran	extant	0.0118	2.588
Sphyrna_mokarran	extant	2.589	5.333
Sphyrna_mokarran	extant	5.334	7.246
Sphyrna_mokarran	extant	5.334	11.62
Sphyrna_mokarran	extant	7.247	11.62
Sphyrna_mokarran	extant	7.247	11.62
Sphyrna_mokarran	extant	7.247	11.62
Sphyrna_tiburo	extant	3.601	5.333
Sphyrna_vetusta	extinct	5.334	2020-03-23
Sphyrna_zygaena	extant	0.0118	2.588
Sphyrna_zygaena	extant	13.821	15.97
Sphyrna_zygaena	extant	15.971	20.44
Sphyrna_zygaena	extant	15.971	20.44
Sphyrna_zygaena	extant	2.589	2020-03-23
Sphyrna_zygaena	extant	2.589	11.62
Sphyrna_zygaena	extant	2.589	5.333
Sphyrna_zygaena	extant	23.031	2020-01-28
Sphyrna_zygaena	extant	3.601	5.333
Sphyrna_zygaena	extant	33.901	38
Sphyrna_zygaena	extant	5.334	33.9
Sphyrna_zygaena	extant	5.334	2020-03-23
Sphyrna_zygaena	extant	5.334	2020-03-23
Sphyrna_zygaena	extant	5.334	2020-03-23
Sphyrna_zygaena	extant	5.334	7.246
Sphyrna_zygaena	extant	5.334	11.62
Sphyrna_zygaena	extant	5.334	11.62
Sphyrna_zygaena	extant	7.247	11.62
Sphyrna_zygaena	extant	7.247	11.62
Sphyrna_zygaena	extant	7.247	11.62
Squatigaleus_atlasi	extinct	70.101	72.1
Squatigaleus_atlasi	extinct	70.101	72.1
Squatigaleus_atlasi	extinct	70.101	72.1
Squatigaleus_carinatus	extinct	70.101	72.1
Squatigaleus_grandjeani	extinct	70.101	72.1
Squatigaleus_sulphurensis	extinct	66.001	70.1
Squatigaleus_vianeyi	extinct	72.101	83.6
Stenoscyllium_priemi	extinct	41.301	56
Stenoscyllium_priemi	extinct	47.801	56
Stenoscyllium_priemi	extinct	47.801	56
Thiesus_concavus	extinct	132.901	139.8
Tingaleus_dakkai	extinct	56.001	59.2
Triaenodon_obesus	extant	15.971	20.44
Triakidae_gen_nov_sp_nov	extinct	129.401	132.9
Triakis_antunesi	extinct	56.001	59.2
Triakis_cabindensis	extinct	56.001	59.2
Triakis_cabindensis	extinct	60.521	60.73
Triakis_chalossensis	extinct	41.301	47.8
Triakis_kelleri	extinct	28.101	33.9
Triakis_muelleri	extinct	33.901	41.3
Triakis_muelleri	extinct	41.301	47.8
Triakis_rutimeyeri	extinct	56.001	66
Triakis_semifasciata	extant	0.0118	0.126
Triakis_semifasciata	extant	0.782	2.588
Triakis_semifasciata	extant	2.589	5.333
Triakis_tanoutensis	extinct	61.601	66
Triakis_tanoutensis	extinct	61.601	66
Triakis_wardi	extinct	41.301	47.8
Triakis_wardi	extinct	41.301	47.8
Triakis_wardi	extinct	41.301	47.8
Triakis_wardi	extinct	52.541	54.2
Xystrogaleus_cappettai	extinct	41.301	47.8
