# Supplementary material for: Combining palaeontological and neontological data shows a delayed diversification burst of carcharhiniform sharks likely mediated by environmental change
Source: Sci Rep. 2022 Dec 19;12:21906. doi: 10.1038/s41598-022-26010-7 (PMC9763247; doi:10.1038/s41598-022-26010-7)
Supplement: Supplementary file 8 — Supplementary Information 8. [file 41598_2022_26010_MOESM8_ESM.xlsx]

## Sheet: Body lenghTooth Size r
Supplementary Data S8. Body length and tooth size data for extant species. The data are retrieved from litterature and from linear regressions (see Supplementary Data S9).
Families	Species	Body length (mm)	Tooth size (mm)	Tooth size inferred from linear regressions (mm)	Body length References	Tooth size References
Atelomycteridae	Atelomycterus_baliensis	430	NA	1.034	Ebert et al. (2013)	-
Atelomycteridae	Atelomycterus_erdmanni	505	NA	1.438	Fahmi & White (2015)	-
Atelomycteridae	Atelomycterus_fasciatus	340	1.500	-	Ebert et al. (2013)	Ebert et al. (2013)
Atelomycteridae	Atelomycterus_macleayi	495	NA	1.386	Ebert et al. (2013)	-
Atelomycteridae	Atelomycterus_marmoratus	510	1.086	-	Herman et al (1990)	Herman et al (1990)
Atelomycteridae	Atelomycterus_marnkalha	459	0.818	-	Jacobsen & Bennett (2007)	Jacobsen & Bennett (2007)
Atelomycteridae	Aulohalaelurus_kanakorum	785	2.287	-	Séret (1990)	Séret (1990)
Atelomycteridae	Aulohalaelurus_labiosus	490	2.491	-	Herman et al (1990)	Herman et al (1990)
Atelomycteridae	Schroederichthys_bivius	465	2.000	-	Ebert et al. (2013)	Ebert et al. (2013)
Atelomycteridae	Schroederichthys_chilensis	590	1.700	-	Ebert et al. (2013)	Ebert et al. (2013)
Atelomycteridae	Schroederichthys_maculatus	310	0.572	-	Herman et al (1990)	Herman et al (1990)
Atelomycteridae	Schroederichthys_saurisqualus	635	1.500	-	Ebert et al. (2013)	Ebert et al. (2013)
Atelomycteridae	Schroederichthys_tenuis	430	1.300	-	Ebert et al. (2013)	Ebert et al. (2013)
Carcharhinidae	Carcharhinus_acronotus	1190	7.109	-	Voigt & Weber (2011)	Voigt & Weber (2011)
Carcharhinidae	Carcharhinus_albimarginatus	1630	7.302	-	Bass et al (1973)	Bass et al (1973)
Carcharhinidae	Carcharhinus_altimus	2340	14.843	-	Voigt & Weber (2011)	Voigt & Weber (2011)
Carcharhinidae	Carcharhinus_amblyrhynchoides	2300	7.801	-	Voigt & Weber (2011)	Voigt & Weber (2011)
Carcharhinidae	Carcharhinus_amblyrhynchos	680	4.501	-	Bass et al (1973)	Bass et al (1973)
Carcharhinidae	Carcharhinus_amboinensis	2230	16.353	-	Bass et al (1973)	Bass et al (1973)
Carcharhinidae	Carcharhinus_borneensis	240	2.341	-	Voigt & Weber (2011)	Voigt & Weber (2011)
Carcharhinidae	Carcharhinus_brachyurus	2580	10.938	-	Bass et al (1973)	Bass et al (1973)
Carcharhinidae	Carcharhinus_brevipinna	2230	7.910	-	Bass et al (1973)	Bass et al (1973)
Carcharhinidae	Carcharhinus_cautus	920	14.367	-	Voigt & Weber (2011)	Voigt & Weber (2011)
Carcharhinidae	Carcharhinus_coatesi	700	9.500	-	Ebert et al. (2013)	Ebert et al. (2013)
Carcharhinidae	Carcharhinus_dussumieri	615	3.203	-	Voigt & Weber (2011)	Voigt & Weber (2011)
Carcharhinidae	Carcharhinus_falciformis	2400	10.925	-	Bass et al (1973)	Bass et al (1973)
Carcharhinidae	Carcharhinus_fitzroyensis	1180	5.826	-	Voigt & Weber (2011)	Voigt & Weber (2011)
Carcharhinidae	Carcharhinus_galapagensis	2240	14.203	-	Voigt & Weber (2011)	Voigt & Weber (2011)
Carcharhinidae	Carcharhinus_hemiodon	540	4.757	-	Voigt & Weber (2011)	Voigt & Weber (2011)
Carcharhinidae	Carcharhinus_humani	731	4.133	-	White & Weigmann, 2014	White & Weigmann, 2014
Carcharhinidae	Carcharhinus_isodon	630	6.232	-	Voigt & Weber (2011)	Voigt & Weber (2011)
Carcharhinidae	Carcharhinus_leiodon	750	5.157	-	Voigt & Weber (2011)	Voigt & Weber (2011)
Carcharhinidae	Carcharhinus_leucas	2710	18.430	-	Bass et al (1973)	Bass et al (1973)
Carcharhinidae	Carcharhinus_limbatus	2270	12.100	-	Bass et al (1973)	Bass et al (1973)
Carcharhinidae	Carcharhinus_longimanus	2380	15.282	-	Bass et al (1973)	Bass et al (1973)
Carcharhinidae	Carcharhinus_macloti	710	5.082	-	Voigt & Weber (2011)	Voigt & Weber (2011)
Carcharhinidae	Carcharhinus_melanopterus	1160	7.223	-	Bass et al (1973)	Bass et al (1973)
Carcharhinidae	Carcharhinus_obscurus	3350	15.433	-	Bass et al (1973)	Bass et al (1973)
Carcharhinidae	Carcharhinus_perezi	735	8.970	-	Voigt & Weber (2011)	Voigt & Weber (2011)
Carcharhinidae	Carcharhinus_plumbeus	1780	11.461	-	Voigt & Weber (2011)	Voigt & Weber (2011)
Carcharhinidae	Carcharhinus_porosus	935	5.196	-	Voigt & Weber (2011)	Voigt & Weber (2011)
Carcharhinidae	Carcharhinus_sealei	910	4.442	-	Bass et al (1973)	Bass et al (1973)
Carcharhinidae	Carcharhinus_signatus	2030	7.638	-	Voigt & Weber (2011)	Voigt & Weber (2011)
Carcharhinidae	Carcharhinus_sorrah	1110	6.897	-	Bass et al (1973)	Bass et al (1973)
Carcharhinidae	Carcharhinus_tilstoni	1100	6.738	-	Voigt & Weber (2011)	Voigt & Weber (2011)
Carcharhinidae	Carcharhinus_tjutjot	775	8.000	-	Ebert et al. (2013)	Ebert et al. (2013)
Carcharhinidae	Glyphis_gangeticus	1780	16.019	-	Cappetta (2012)	Cappetta (2012)
Carcharhinidae	Glyphis_garricki	2750	15.000	-	Ebert et al. (2013)	Ebert et al. (2013)
Carcharhinidae	Glyphis_glyphis	2500	22.560	-	Cappetta (2012)	Cappetta (2012)
Carcharhinidae	Isogomphodon_oxyrhynchus	1010	7.577	-	Herman et al (1991)	Herman et al (1991)
Carcharhinidae	Lamiopsis_temminckii	1680	15.250	-	Ebert et al. (2013)	Ebert et al. (2013)
Carcharhinidae	Lamiopsis_tephrodes	1365	17.000	-	Ebert et al. (2013)	Ebert et al. (2013)
Carcharhinidae	Loxodon_macrorhinus	800	1.600	-	Herman et al (1991)	Herman et al (1991)
Carcharhinidae	Nasolamia_velox	1400	4.400	-	Naylor & Marcus (1994)	Naylor & Marcus (1994)
Carcharhinidae	Negaprion_acutidens	2300	15.500	-	Ebert et al. (2013)	Ebert et al. (2013)
Carcharhinidae	Negaprion_brevirostris	2315	14.050	-	Bigelow & Schroeder (1948)	Bigelow & Schroeder (1948)
Carcharhinidae	Prionace_glauca	2740	16.426	-	Bass et al (1975)	Bass et al (1975)
Carcharhinidae	Rhizoprionodon_acutus	920	3.646	-	Herman et al (1991)	Herman et al (1991)
Carcharhinidae	Rhizoprionodon_lalandii	495	1.050	-	Ebert et al. (2013)	Ebert et al. (2013)
Carcharhinidae	Rhizoprionodon_longurio	805	2.386	-	Ebert et al. (2013)	Ebert et al. (2013)
Carcharhinidae	Rhizoprionodon_oligolinx	350	0.900	-	Ebert et al. (2013)	Ebert et al. (2013)
Carcharhinidae	Rhizoprionodon_porosus	700	1.250	-	Ebert et al. (2013)	Ebert et al. (2013)
Carcharhinidae	Rhizoprionodon_taylori	425	0.650	-	Ebert et al. (2013)	Ebert et al. (2013)
Carcharhinidae	Rhizoprionodon_terraenovae	775	1.050	-	Ebert et al. (2013)	Ebert et al. (2013)
Carcharhinidae	Scoliodon_laticaudus	480	1.129	-	Herman et al (1991)	Herman et al (1991)
Carcharhinidae	Scoliodon_macrorhynchos	390	2.500	-	Ebert et al. (2013)	Ebert et al. (2013)
Carcharhinidae	Triaenodon_obesus	880	2.875	-	Herman et al (1991)	Herman et al (1991)
Galeocerdidae	Galeocerdo_cuvier	2390	16.357	-	Bass et al (1975)	Bass et al (1975)
Hemigaleidae	Chaenogaleus_macrostoma	600	1.299	-	Herman et al (1991)	Herman et al (1991)
Hemigaleidae	Hemigaleus_australiensis	625	1.900	-	Ebert et al. (2013)	Ebert et al. (2013)
Hemigaleidae	Hemigaleus_microstoma	710	1.698	-	Herman et al (1991)	Herman et al (1991)
Hemigaleidae	Hemipristis_elongata	1400	18.250	-	Ebert et al. (2013)	Ebert et al. (2013)
Hemigaleidae	Paragaleus_leucolomatus	960	1.250	-	Ebert et al. (2013)	Ebert et al. (2013)
Hemigaleidae	Paragaleus_pectoralis	860	1.317	-	Herman et al (1991)	Herman et al (1991)
Hemigaleidae	Paragaleus_randalli	650	1.400	-	Ebert et al. (2013)	Ebert et al. (2013)
Hemigaleidae	Paragaleus_tengi	830	1.500	-	Ebert et al. (2013)	Ebert et al. (2013)
Leptochariidae	Leptocharias_smithii	650	1.406	-	Herman et al (1991)	Herman et al (1991)
Pentanchidae	Apristurus_albisoma	450	3.000	-	Ebert et al. (2013)	Ebert et al. (2013)
Pentanchidae	Apristurus_ampliceps	826	2.198	-	Sasahara et al. (2008-CSIRO)	Sasahara et al. (2008-CSIRO)
Pentanchidae	Apristurus_aphyodes	445	2.167	-	Ebert et al. (2013)	Ebert et al. (2013)
Pentanchidae	Apristurus_australis	616	1.715	-	Sato et al (2008-CSIRO)	Sato et al (2008-CSIRO)
Pentanchidae	Apristurus_breviventralis	440	0.664	-	Kawauchi et al 2014	Kawauchi et al 2014
Pentanchidae	Apristurus_brunneus	520	2.667	-	Ebert et al. (2013)	Ebert et al. (2013)
Pentanchidae	Apristurus_bucephalus	680	NA	1.913	Ebert et al. (2013)	-
Pentanchidae	Apristurus_canutus	425	NA	1.423	Ebert et al. (2013)	-
Pentanchidae	Apristurus_exsanguis	675	3.250	-	Ebert et al. (2013)	Ebert et al. (2013)
Pentanchidae	Apristurus_fedorovi	550	NA	1.663	Ebert et al. (2013)	-
Pentanchidae	Apristurus_garricki	707	1.739	-	Sato et al (2013)	Sato et al (2013)
Pentanchidae	Apristurus_gibbosus	500	NA	1.567	Ebert et al. (2013)	-
Pentanchidae	Apristurus_herklotsi	440	2.000	-	Ebert et al. (2013)	Ebert et al. (2013)
Pentanchidae	Apristurus_indicus	340	NA	1.259	Ebert et al. (2013)	-
Pentanchidae	Apristurus_investigatoris	260	NA	1.105	Ebert et al. (2013)	-
Pentanchidae	Apristurus_japonicus	685	NA	1.923	Ebert et al. (2013)	-
Pentanchidae	Apristurus_kampae	500	2.667	-	Ebert et al. (2013)	Ebert et al. (2013)
Pentanchidae	Apristurus_laurussonii	630	1.091	-	Cappetta (2012)	Cappetta (2012)
Pentanchidae	Apristurus_longicephalus	500	1.917	-	Ebert et al. (2013)	Ebert et al. (2013)
Pentanchidae	Apristurus_macrorhynchus	660	2.583	-	Ebert et al. (2013)	Ebert et al. (2013)
Pentanchidae	Apristurus_macrostomus	380	1.750	-	Ebert et al. (2013)	Ebert et al. (2013)
Pentanchidae	Apristurus_manis	850	3.417	-	Ebert et al. (2013)	Ebert et al. (2013)
Pentanchidae	Apristurus_melanoasper	595	1.942	-	IGLESIAS et al (2004-CSIRO)	IGLESIAS et al (2004-CSIRO)
Pentanchidae	Apristurus_microps	490	2.500	-	Ebert et al. (2013)	Ebert et al. (2013)
Pentanchidae	Apristurus_micropterygeus	370	2.250	-	Ebert et al. (2013)	Ebert et al. (2013)
Pentanchidae	Apristurus_nakayai	676	NA	1.906	Iglésias (2012)	-
Pentanchidae	Apristurus_nasutus	540	2.000	-	Ebert et al. (2013)	Ebert et al. (2013)
Pentanchidae	Apristurus_parvipinnis	500	NA	1.567	Ebert et al. (2013)	-
Pentanchidae	Apristurus_pinguis	546	2.634	-	IGLESIAS et al (2004-CSIRO)	IGLESIAS et al (2004-CSIRO)
Pentanchidae	Apristurus_platyrhynchus	695	1.601	-	IGLESIAS et al (2004-CSIRO)	IGLESIAS et al (2004-CSIRO)
Pentanchidae	Apristurus_profundorum	550	NA	1.663	Ebert et al. (2013)	-
Pentanchidae	Apristurus_riveri	445	1.500	-	Ebert et al. (2013)	Ebert et al. (2013)
Pentanchidae	Apristurus_saldanha	440	1.265	-	Bass et al (1975)	Bass et al (1975)
Pentanchidae	Apristurus_sibogae	210	1.583	-	Ebert et al. (2013)	Ebert et al. (2013)
Pentanchidae	Apristurus_sinensis	610	3.250	-	Ebert et al. (2013)	Ebert et al. (2013)
Pentanchidae	Apristurus_spongiceps	510	NA	1.586	Ebert et al. (2013)	-
Pentanchidae	Apristurus_stenseni	460	2.333	-	Ebert et al. (2013)	Ebert et al. (2013)
Pentanchidae	Apristurus_yangi	437	NA	1.446	White et al (2017)	-
Pentanchidae	Asymbolus_analis	535	1.290	-	Herman et al (1990)	Herman et al (1990)
Pentanchidae	Asymbolus_funebris	440	NA	1.452	Ebert et al. (2013)	-
Pentanchidae	Asymbolus_galacticus	430	NA	1.432	Ebert et al. (2013)	-
Pentanchidae	Asymbolus_occiduus	580	NA	1.721	Ebert et al. (2013)	-
Pentanchidae	Asymbolus_pallidus	320	NA	1.221	Ebert et al. (2013)	-
Pentanchidae	Asymbolus_parvus	280	1.563	-	Ebert et al. (2013)	Ebert et al. (2013)
Pentanchidae	Asymbolus_rubiginosus	370	NA	1.317	Ebert et al. (2013)	-
Pentanchidae	Asymbolus_submaculatus	380	NA	1.336	Ebert et al. (2013)	-
Pentanchidae	Asymbolus_vincenti	560	NA	1.682	Ebert et al. (2013)	-
Pentanchidae	Bythaelurus_bachi	313	0.521	-	Weigmann et al. 2016	Weigmann et al. 2016
Pentanchidae	Bythaelurus_canescens	590	0.945	-	Herman et al (1990)	Herman et al (1990)
Pentanchidae	Bythaelurus_clevai	360	1.300	-	Ebert et al. (2013)	Ebert et al. (2013)
Pentanchidae	Bythaelurus_dawsoni	345	NA	1.269	Ebert et al. (2013)	-
Pentanchidae	Bythaelurus_giddingsi	450	NA	1.471	Ebert et al. (2013)	-
Pentanchidae	Bythaelurus_hispidus	235	NA	1.057	Ebert et al. (2013)	-
Pentanchidae	Bythaelurus_immaculatus	735	1.650	-	Ebert et al. (2013)	Ebert et al. (2013)
Pentanchidae	Bythaelurus_incanus	450	1.300	-	Ebert et al. (2013)	Ebert et al. (2013)
Pentanchidae	Bythaelurus_lutarius	320	0.674	-	Bass et al (1975)	Bass et al (1975)
Pentanchidae	Bythaelurus_naylori	530	NA	1.625	Ebert & Clerkin (2015)	-
Pentanchidae	Bythaelurus_stewarti	375	0.476	-	Weigmann, CJ Kaschner, R Thiel (2018)	Weigmann, CJ Kaschner, R Thiel (2018)
Pentanchidae	Bythaelurus_tenuicephalus	279	0.560	-	Kaschner et al 2015	Kaschner et al 2015
Pentanchidae	Bythaelurus_vivaldii	273	0.374	-	Weigmann & Kaschner, 2017	Weigmann & Kaschner, 2017
Pentanchidae	Cephalurus_cephalus	210	0.556	-	Herman et al (1990)	Herman et al (1990)
Pentanchidae	Figaro_boardmani	415	NA	1.403	Ebert et al. (2013)	-
Pentanchidae	Figaro_striatus	380	1.600	-	Ebert et al. (2013)	Ebert et al. (2013)
Pentanchidae	Galeus_antillensis	395	NA	1.365	Ebert et al. (2013)	-
Pentanchidae	Galeus_arae	300	1.150	-	Ebert et al. (2013)	Ebert et al. (2013)
Pentanchidae	Galeus_atlanticus	390	NA	1.355	Ebert et al. (2013)	-
Pentanchidae	Galeus_cadenati	290	NA	1.163	Ebert et al. (2013)	-
Pentanchidae	Galeus_eastmani	340	1.400	-	Ebert et al. (2013)	Ebert et al. (2013)
Pentanchidae	Galeus_gracilis	333	0.774	-	Compagno & Stevens (1993)	Compagno & Stevens (1993)
Pentanchidae	Galeus_longirostris	720	2.300	-	Ebert et al. (2013)	Ebert et al. (2013)
Pentanchidae	Galeus_melastomus	640	1.092	-	Herman et al (1990)	Herman et al (1990)
Pentanchidae	Galeus_mincaronei	385	2.100	-	Ebert et al. (2013)	Ebert et al. (2013)
Pentanchidae	Galeus_murinus	565	NA	1.692	Ebert et al. (2013)	-
Pentanchidae	Galeus_nipponensis	540	2.100	-	Ebert et al. (2013)	Ebert et al. (2013)
Pentanchidae	Galeus_piperatus	290	1.250	-	Ebert et al. (2013)	Ebert et al. (2013)
Pentanchidae	Galeus_polli	300	NA	1.182	Ebert et al. (2013)	-
Pentanchidae	Galeus_priapus	380	NA	1.336	Ebert et al. (2013)	-
Pentanchidae	Galeus_sauteri	405	1.900	-	Ebert et al. (2013)	Ebert et al. (2013)
Pentanchidae	Galeus_schultzi	275	NA	1.134	Ebert et al. (2013)	-
Pentanchidae	Galeus_springeri	320	NA	1.221	Ebert et al. (2013)	-
Pentanchidae	Halaelurus_boesemani	445	1.400	-	Ebert et al. (2013)	Ebert et al. (2013)
Pentanchidae	Halaelurus_buergeri	425	0.540	-	Herman et al (1990)	Herman et al (1990)
Pentanchidae	Halaelurus_lineatus	430	0.766	-	Bass et al (1975)	Bass et al (1975)
Pentanchidae	Halaelurus_maculosus	465	NA	1.500	Ebert et al. (2013)	-
Pentanchidae	Halaelurus_natalensis	420	1.010	-	Bass et al (1975)	Bass et al (1975)
Pentanchidae	Halaelurus_quagga	315	NA	1.211	Ebert et al. (2013)	-
Pentanchidae	Halaelurus_sellus	360	1.400	-	Ebert et al. (2013)	Ebert et al. (2013)
Pentanchidae	Haploblepharus_edwardsii	500	0.931	-	Herman et al (1990)	Herman et al (1990)
Pentanchidae	Haploblepharus_fuscus	550	1.227	-	Bass et al (1975)	Bass et al (1975)
Pentanchidae	Haploblepharus_kistnasamyi	490	NA	1.548	Ebert et al. (2013)	-
Pentanchidae	Haploblepharus_pictus	160	1.421	-	Bass et al (1975)	Bass et al (1975)
Pentanchidae	Holohalaelurus_favus	470	1.800	-	Ebert et al. (2013)	Ebert et al. (2013)
Pentanchidae	Holohalaelurus_grennian	270	NA	1.124	Ebert et al. (2013)	-
Pentanchidae	Holohalaelurus_melanostigma	380	NA	1.336	Ebert et al. (2013)	-
Pentanchidae	Holohalaelurus_punctatus	260	1.344	-	Bass et al (1975)	Bass et al (1975)
Pentanchidae	Holohalaelurus_regani	540	1.171	-	Herman et al (1990)	Herman et al (1990)
Pentanchidae	Parmaturus_albimarginatus	580	NA	1.721	Ebert et al. (2013)	-
Pentanchidae	Parmaturus_albipenis	415	NA	1.403	Ebert et al. (2013)	-
Pentanchidae	Parmaturus_angelae	425	0.301	-	Soares et al (2016)	Soares et al (2016)
Pentanchidae	Parmaturus_bigus	710	1.650	-	Ebert et al. (2013)	Ebert et al. (2013)
Pentanchidae	Parmaturus_campechiensis	160	NA	0.913	Ebert et al. (2013)	-
Pentanchidae	Parmaturus_macmillani	525	1.700	-	Ebert et al. (2013)	Ebert et al. (2013)
Pentanchidae	Parmaturus_melanobranchus	850	1.100	-	Ebert et al. (2013)	Ebert et al. (2013)
Pentanchidae	Parmaturus_nigripalatum	548	1.661	-	Fahmi & Ebert, 2018	Fahmi & Ebert, 2018
Pentanchidae	Parmaturus_pilosus	600	0.752	-	Herman et al (1990)	Herman et al (1990)
Pentanchidae	Parmaturus_xaniurus	445	1.300	-	Ebert et al. (2013)	Ebert et al. (2013)
Proscylliidae	Ctenacis_fehlmanni	460	0.576	-	Herman et al (1991)	Herman et al (1991)
Proscylliidae	Eridacnis_barbouri	275	NA	0.533	Ebert et al. (2013)	-
Proscylliidae	Eridacnis_radcliffei	210	0.390	-	Herman et al (1991)	Herman et al (1991)
Proscylliidae	Eridacnis_sinuans	350	1.031	-	Bass et al (1975)	Bass et al (1975)
Proscylliidae	Proscyllium_habereri	480	0.997	-	Herman et al (1991)	Herman et al (1991)
Proscylliidae	Proscyllium_magnificum	480	NA	0.748	Ebert et al. (2013)	-
Proscylliidae	Proscyllium_venustum	600	NA	0.874	Nakabo (2002)	-
Pseudotriakidae	Gollum_attenuatus	950	1.161	-	Herman et al (1991)	Herman et al (1991)
Pseudotriakidae	Gollum_suluensis	585	1.064	-	Last & Gaudiano (2011)	Last & Gaudiano (2011)
Pseudotriakidae	Planonasus_indicus	630	0.887	-	Ebert, Akhilesh & Weigmann, 2018	Ebert, Akhilesh & Weigmann, 2018
Pseudotriakidae	Planonasus_parini	516	0.655	-	Weigmann, Stehmann & Thiel, 2013	Weigmann, Stehmann & Thiel, 2013
Pseudotriakidae	Pseudotriakis_microdon	240	2.132	-	Herman et al (1991)	Herman et al (1991)
Scyliorhinidae	Akheilos_suwartanai	537	NA	1.602	White, Fahmi & Weigmann, 2019	-
Scyliorhinidae	Cephaloscyllium_albipinnum	850	5.750	-	Ebert et al. (2013)	Ebert et al. (2013)
Scyliorhinidae	Cephaloscyllium_cooki	290	NA	0.169	Ebert et al. (2013)	-
Scyliorhinidae	Cephaloscyllium_fasciatum	390	3.750	-	Ebert et al. (2013)	Ebert et al. (2013)
Scyliorhinidae	Cephaloscyllium_hiscosellum	460	NA	1.200	Ebert et al. (2013)	-
Scyliorhinidae	Cephaloscyllium_isabellum	580	0.604	-	Herman et al (1990)	Herman et al (1990)
Scyliorhinidae	Cephaloscyllium_laticeps	785	6.250	-	Ebert et al. (2013)	Ebert et al. (2013)
Scyliorhinidae	Cephaloscyllium_pictum	580	NA	1.814	Ebert et al. (2013)	-
Scyliorhinidae	Cephaloscyllium_sarawakensis	345	NA	0.530	Ebert et al. (2013)	-
Scyliorhinidae	Cephaloscyllium_signourum	740	NA	2.541	Ebert et al. (2013)	-
Scyliorhinidae	Cephaloscyllium_silasi	360	NA	0.623	Ebert et al. (2013)	-
Scyliorhinidae	Cephaloscyllium_speccum	650	NA	2.143	Ebert et al. (2013)	-
Scyliorhinidae	Cephaloscyllium_stevensi	495	NA	1.386	Ebert et al. (2013)	-
Scyliorhinidae	Cephaloscyllium_sufflans	1060	3.135	-	Bass et al (1975)	Bass et al (1975)
Scyliorhinidae	Cephaloscyllium_umbratile	930	4.250	-	Ebert et al. (2013)	Ebert et al. (2013)
Scyliorhinidae	Cephaloscyllium_variegatum	575	NA	1.790	Ebert et al. (2013)	-
Scyliorhinidae	Cephaloscyllium_ventriosum	835	4.625	-	Ebert et al. (2013)	Ebert et al. (2013)
Scyliorhinidae	Cephaloscyllium_zebrum	445	NA	1.117	Ebert et al. (2013)	-
Scyliorhinidae	Poroderma_africanum	880	2.848	-	Bass et al (1975)	Bass et al (1975)
Scyliorhinidae	Poroderma_pantherinum	680	2.603	-	Herman et al (1990)	Herman et al (1990)
Scyliorhinidae	Scyliorhinus_boa	348	0.359	-	Soares & Carvalho (2019)	Soares & Carvalho (2019)
Scyliorhinidae	Scyliorhinus_cabofriensis	459	NA	1.194	Soares, Gomes & Carvalho (2016)	-
Scyliorhinidae	Scyliorhinus_canicula	414	0.504	-	Soares & Carvalho (2019)	Soares & Carvalho (2019)
Scyliorhinidae	Scyliorhinus_capensis	843	0.519	-	Soares & Carvalho (2019)	Soares & Carvalho (2019)
Scyliorhinidae	Scyliorhinus_cervigoni	283	0.363	-	Soares & Carvalho (2019)	Soares & Carvalho (2019)
Scyliorhinidae	Scyliorhinus_comoroensis	460	1.400	-	Ebert et al. (2013)	Ebert et al. (2013)
Scyliorhinidae	Scyliorhinus_duhamelii	400	0.324	-	Soares & Carvalho (2019)	Soares & Carvalho (2019)
Scyliorhinidae	Scyliorhinus_garmani	300	NA	0.237	Ebert et al. (2013)	-
Scyliorhinidae	Scyliorhinus_haeckelii	425	1.400	-	Ebert et al. (2013)	Ebert et al. (2013)
Scyliorhinidae	Scyliorhinus_hesperius	316	0.224	-	Soares & Carvalho (2019)	Soares & Carvalho (2019)
Scyliorhinidae	Scyliorhinus_meadi	271	0.331	-	Soares & Carvalho (2019)	Soares & Carvalho (2019)
Scyliorhinidae	Scyliorhinus_retifer	372	0.196	-	Soares & Carvalho (2019)	Soares & Carvalho (2019)
Scyliorhinidae	Scyliorhinus_stellaris	501	0.248	-	Soares & Carvalho (2019)	Soares & Carvalho (2019)
Scyliorhinidae	Scyliorhinus_torazame	423	0.387	-	Soares & Carvalho (2019)	Soares & Carvalho (2019)
Scyliorhinidae	Scyliorhinus_torrei	285	0.234	-	Soares & Carvalho (2019)	Soares & Carvalho (2019)
Scyliorhinidae	Scyliorhinus_ugoi	582	NA	1.824	Soares, Gadig & Gomes (2015)	-
Sphyrnidae	Eusphyra_blochii	1140	4.750	-	Ebert et al. (2013)	Ebert et al. (2013)
Sphyrnidae	Sphyrna_corona	670	3.500	-	Ebert et al. (2013)	Ebert et al. (2013)
Sphyrnidae	Sphyrna_lewini	3070	8.556	-	Bass et al (1975)	Bass et al (1975)
Sphyrnidae	Sphyrna_media	900	4.047	-	Gilbert (1967)	Gilbert (1967)
Sphyrnidae	Sphyrna_mokarran	3380	13.441	-	Bass et al (1975)	Bass et al (1975)
Sphyrnidae	Sphyrna_tiburo	812	3.950	-	Gilbert (1967)	Gilbert (1967)
Sphyrnidae	Sphyrna_tudes	886	2.967	-	Gilbert (1967)	Gilbert (1967)
Sphyrnidae	Sphyrna_zygaena	3050	9.786	-	Bass et al (1975)	Bass et al (1975)
Triakidae	Furgaleus_macki	980	1.356	-	Herman et al (1988)	Herman et al (1988)
Triakidae	Galeorhinus_galeus	1430	3.474	-	Herman et al (1988)	Herman et al (1988)
Triakidae	Gogolia_filewoodi	740	1.039	-	Herman et al (1988)	Herman et al (1988)
Triakidae	Hemitriakis_abdita	650	1.833	-	Ebert et al. (2013)	Ebert et al. (2013)
Triakidae	Hemitriakis_complicofasciata	845	1.167	-	Ebert et al. (2013)	Ebert et al. (2013)
Triakidae	Hemitriakis_falcata	251	1.383	-	Compagno & Stevens (1993)	Compagno & Stevens (1993)
Triakidae	Hemitriakis_indroyonoi	1176	NA	1.367	White, Compagno & Dharmadi (2009)	-
Triakidae	Hemitriakis_japanica	880	1.388	-	Herman et al (1988)	Herman et al (1988)
Triakidae	Hemitriakis_leucoperiptera	960	2.000	-	Ebert et al. (2013)	Ebert et al. (2013)
Triakidae	Hypogaleus_hyugaensis	1270	1.462	-	Herman et al (1988)	Herman et al (1988)
Triakidae	Iago_garricki	550	1.400	-	Ebert et al. (2013)	Ebert et al. (2013)
Triakidae	Iago_omanensis	310	0.557	-	Herman et al (1988)	Herman et al (1988)
Triakidae	Mustelus_albipinnis	940	0.550	-	Ebert et al. (2013)	Ebert et al. (2013)
Triakidae	Mustelus_andamanensis	1040	NA	1.25	White et al (2021)	-
Triakidae	Mustelus_antarcticus	1005	1.000	-	Ebert et al. (2013)	Ebert et al. (2013)
Triakidae	Mustelus_asterias	815	1.000	-	Ebert et al. (2013)	Ebert et al. (2013)
Triakidae	Mustelus_californicus	705	0.600	-	Ebert et al. (2013)	Ebert et al. (2013)
Triakidae	Mustelus_canis	920	0.800	-	Ebert et al. (2013)	Ebert et al. (2013)
Triakidae	Mustelus_dorsalis	430	0.900	-	Ebert et al. (2013)	Ebert et al. (2013)
Triakidae	Mustelus_fasciatus	620	1.200	-	Ebert et al. (2013)	Ebert et al. (2013)
Triakidae	Mustelus_griseus	710	NA	0.964	Ebert et al. (2013)	-
Triakidae	Mustelus_henlei	810	0.560	-	Herman et al (1988)	Herman et al (1988)
Triakidae	Mustelus_higmani	455	0.900	-	Ebert et al. (2013)	Ebert et al. (2013)
Triakidae	Mustelus_lenticulatus	955	1.000	-	Ebert et al. (2013)	Ebert et al. (2013)
Triakidae	Mustelus_lunulatus	865	0.900	-	Ebert et al. (2013)	Ebert et al. (2013)
Triakidae	Mustelus_manazo	650	1.100	-	Ebert et al. (2013)	Ebert et al. (2013)
Triakidae	Mustelus_mento	775	0.950	-	Ebert et al. (2013)	Ebert et al. (2013)
Triakidae	Mustelus_minicanis	470	0.750	-	Ebert et al. (2013)	Ebert et al. (2013)
Triakidae	Mustelus_mosis	845	NA	1.080	Ebert et al. (2013)	-
Triakidae	Mustelus_mustelus	890	0.579	-	Herman et al (1988)	Herman et al (1988)
Triakidae	Mustelus_norrisi	615	1.000	-	Ebert et al. (2013)	Ebert et al. (2013)
Triakidae	Mustelus_palumbes	875	0.650	-	Ebert et al. (2013)	Ebert et al. (2013)
Triakidae	Mustelus_punctulatus	550	1.050	-	Ebert et al. (2013)	Ebert et al. (2013)
Triakidae	Mustelus_ravidus	705	1.100	-	Ebert et al. (2013)	Ebert et al. (2013)
Triakidae	Mustelus_schmitti	700	1.100	-	Ebert et al. (2013)	Ebert et al. (2013)
Triakidae	Mustelus_sinusmexicanus	1000	1.400	-	Ebert et al. (2013)	Ebert et al. (2013)
Triakidae	Mustelus_stevensi	640	1.050	-	Ebert et al. (2013)	Ebert et al. (2013)
Triakidae	Mustelus_whitneyi	710	0.650	-	Ebert et al. (2013)	Ebert et al. (2013)
Triakidae	Mustelus_widodoi	875	1.000	-	Ebert et al. (2013)	Ebert et al. (2013)
Triakidae	Scylliogaleus_quecketti	910	0.130	-	Herman et al (1988)	Herman et al (1988)
Triakidae	Triakis_acutipinna	890	0.937	-	Herman et al (1988)	Herman et al (1988)
Triakidae	Triakis_maculata	1490	2.843	-	Herman et al (1988)	Herman et al (1988)
Triakidae	Triakis_megalopterus	1400	2.099	-	Bass et al (1975)	Bass et al (1975)
Triakidae	Triakis_scyllium	620	1.094	-	Herman et al (1988)	Herman et al (1988)
Triakidae	Triakis_semifasciata	1480	2.112	-	Herman et al (1988)	Herman et al (1988)
