# Supplementary material for: Combining palaeontological and neontological data shows a delayed diversification burst of carcharhiniform sharks likely mediated by environmental change
Source: Sci Rep. 2022 Dec 19;12:21906. doi: 10.1038/s41598-022-26010-7 (PMC9763247; doi:10.1038/s41598-022-26010-7)
Supplement: Supplementary file 9 — Supplementary Information 9. [file 41598_2022_26010_MOESM9_ESM.xlsx]

## Sheet: Linear regressions infos
Supplementary Data S9. Results of linear regressions of tooth crown height against body length for extant species. See Supplementary Data S5 for measurements used in the regressions, where values in bold indicate outliers not taken into account for linear regressions. Note that all inferred tooth sizes are falling into the class 1 (<3.26 mm), as most of the missing data are from the smallest Carc…
Families	Sampling (species)	Slope	Intercept	R²	p-value
Scyliorhinidae	28	0.23315	-3.80096	0.6949	<0.05
Pentanchinae	64	1.92E-03	0.605	0.1919	<0.05
Proscylliidae + Pseudotriakidae*	7	1.05E-03	0.244	0.6763	<0.05
Triakidae	35	8.66E-04	0.349	0.3522	<0.05
* We combined these two sister families due to the lack of statistical power.
