# Supplementary material for: Combining palaeontological and neontological data shows a delayed diversification burst of carcharhiniform sharks likely mediated by environmental change
Source: Sci Rep. 2022 Dec 19;12:21906. doi: 10.1038/s41598-022-26010-7 (PMC9763247; doi:10.1038/s41598-022-26010-7)
Supplement: Supplementary file 10 — Supplementary Information 10. [file 41598_2022_26010_MOESM10_ESM.xlsx]

## Sheet: Feuille 1
Supplementary Data S10. List of the explanatory variables tested as palaeoenvironmental drivers of the carcharhiniform diversification. The main text explains the sources of the data. These are the datasets used for the MBD analyses in PyRate.
Carbon			Continental fragmentation			Sea level			Temperature			Reef volume
Age	Value		Age	Value		Age	Value		Age	Value		Age	Value
0	1.85		0	0.390019097		0	-12.359237		0	3668-01-01		0	28.86060998
0	2.18		1	0.390019097		0.5	-72.5862305		0.1004	3976-01-01		2021-06-03	18.1066128
0	-0.35		2	0.451370613		1	-41.5491969		0.202	4282-01-01		2021-05-08	24.3767221
0.100333	2021-01-02		3	0.451276905		2021-05-01	-36.9437317		0.303	4419-01-01		2021-08-13	54.32605424
0.220733	2021-11-02		4	0.450635508		2	-18.3155989		0.4033	4387-01-01		2021-05-19	16.76978233
0.471567	2021-11-02		5	0.462296319		2021-05-02	-31.2853172		0.504	4367-01-01		2021-07-25	7.288973939
0.7	0.4		6	0.455377551		3	0.48056932		0.605	4591-01-01		31.2	1.959275509
0.7525	1.45		7	0.456101011		2021-05-03	-4.42554768		0.7078	5293-01-01		35.6	5.221689499
0.8	0.3		8	0.457427958		4	-23.3867953		0.808	6593-01-01		38.8	1.400791579
0.9	0.1		9	0.471878061		2021-05-04	4.05855406		0.9089	8325-01-01		44.5	0.578951447
1	0.2		10	0.471818565		5	-2.00267748		1997-01-01	1975-02-01		52.2	0.006510213
1.01337	2021-09-02		11	0.472092834		2021-05-05	1.69878123		1.1106	2.1388		58.8	1.730769886
2021-01-01	0.1		12	0.491021922		6	-6.31808924		1.211	2192-02-01		63.6	1.769704853
1.10122	-1		13	0.503465119		2021-05-06	-1.19610283		1.312	2711-02-01		68	0.436635844
1.10122	0.14		14	0.513732777		7	4.37471271		1.413	3066-02-01		77	0.44907385
1.10122	2021-11-01		15	0.514107911		2021-05-07	0.14628936		5144-01-01	3375-02-01		84.8	2.138797025
1.30433	1.79		16	0.504454352		8	2.50296496		1.615	3883-02-01		87.5	0.850501093
1.52507	2.58		17	0.504431354		2021-05-08	6.75494549		7153-01-01	4728-02-01		91.3	0.514478484
1.806	1.93		18	0.504486085		9	13.8584095		1.816	5698-02-01		96.5	5.333020668
9256-01-01	2.18		19	0.504452044		2021-05-09	-2.30224759		9162-01-01	6487-02-01		105.8	7.190171191
2.00533	2.16		20	0.499900375		10	-6.5739441		2.017	7216-02-01		118.5	3.329339638
2.17295	0.84		21	0.499437412		2021-05-10	-0.36390912		2.117	7959-02-01		127.5	5.642225412
2.17295	2021-05-01		22	0.499518212		11	4.97572727		2.217	2.864		133.2	0.095582314
2.17295	1.63		23	0.499468683		2021-05-11	7.94505922		2.318	8981-02-01		138.3	0.520342953
2.24453	1.76		24	0.499342603		12	7.70641026		4184-02-01	2.92		142.9	4.422951798
2021-03-02	0.45		25	0.498899203		2021-05-12	4.22529859		2.52	9842-02-01		148.2	9.956631032
3143-02-01	2021-04-01		26	0.498704412		13	-0.74072419		2.62	3.1226		153.3	13.05439783
4937-02-01	2021-09-02		27	0.498671438		2021-05-13	-5.19163263		2.72	3249-03-01		158.5	15.52837876
7329-02-01	1.68		28	0.511151784		14	-7.47753206		2.822	5769-03-01		163	0.658877742
2.77277	2.26		29	0.511411975		2021-05-14	-7.34905103		2.924	8452-03-01		166.2	4.07490682
3.01197	1.79		30	0.495216833		15	-4.90694888		3.024	4.0956		169.7	0.325594682
3.07177	2021-12-02		31	0.49908992		2021-05-15	-0.46649383		3.124	2937-04-01
3.19227	0.85		32	0.50056441		16	4.07169119		3.224	4.419
3.19227	0.97		33	0.501669088		2021-05-16	6.0964226		3.325	4893-04-01
3.25117	2021-03-02		34	0.502249921		17	3.23711682		3.426	5685-04-01
3907-03-01	2021-08-01		35	0.503005105		2021-05-17	-3.22656941		3.527	6455-04-01
3.49037	2.62		36	0.511397517		18	-9.20501712		3.628	7023-04-01
2021-06-03	1.27		37	0.514286919		2021-05-18	-10.6238519		3.728	7564-04-01
3.64075	1.58		38	0.515820595		19	-6.81129433		3.829	8014-04-01
3.78339	2.66		39	0.517600388		2021-05-19	-1.51565622		3.931	4.836
3.97696	2021-05-02		40	0.518784635		20	1.22876412		4.032	8768-04-01
4.00753	1.26		41	0.520547858		2021-05-20	-0.61621252		4.133	9333-04-01
4.17734	2021-03-02		42	0.521662459		21	-4.6351601		4.235	4.971
4.20111	2.44		43	0.521948138		2021-05-21	-7.81005061		4.336	4.963
4.23167	1.67		44	0.522097081		22	-8.0259907		4.438	9072-04-01
4.37431	2.53		45	0.522220792		2021-05-22	-6.78062568		4.539	8313-04-01
4.60864	1.56		46	0.522462222		23	-6.47473554		4.639	4.783
4.61882	2.15		47	0.522978858		2021-05-23	-9.28336218		4.74	8006-04-01
4.73089	2.67		48	0.523753689		24	-14.0038366		4.841	9044-04-01
4.86334	1.59		49	0.521844409		2021-05-24	-16.8333215		4.943	5.092
4.92447	1.92		50	0.521542365		25	-13.999165		5.044	3046-05-01
5.01616	2.62		51	0.527391223		2021-05-25	-5.50235812		5.145	5.477
5.20261	1.85		52	0.527552801		26	3.75401314		5.245	5515-05-01
5.21789	2.27		53	0.527676321		2021-05-26	8.55182492		5.347	5048-05-01
5.23317	2.26		54	0.52768445		27	6.33936066		5.45	5.36
5.24846	2021-01-02		55	0.527654922		2021-05-27	0.51401061		5.552	5.1662
5.30144	2.19		56	0.536111742		28	-4.72188181		5.652	9987-04-01
5.34263	2.65		57	0.535040363		2021-05-28	-6.1106128		5.753	9313-04-01
6191-05-01	2.62		58	0.532740141		29	-4.173037		5.854	5.0158
5.66163	1.93		59	0.532468583		2021-05-29	-0.37464865		9548-05-01	2476-05-01
5.99127	2.94		60	0.531692225		30	3.85213626		6.055	5995-05-01
6.04443	1.48		61	0.53479689		2021-05-30	7.31937092		6.159	6.0539
2252-06-01	2.97		62	0.53519875		31	8.94868031		2599-06-01	6.496
6.31027	2.36		63	0.535512164		2021-05-31	7.82020276		3618-06-01	8648-06-01
3528-06-01	2021-09-01		64	0.535821435		32	5.37817212		6.466	7.1345
3528-06-01	2021-03-01		65	0.53376153		32.5	4.88670772		6.576	3052-07-01
3528-06-01	2021-03-02		66	0.533163123		33	9.57036026		6.676	3894-07-01
6.49103	2021-11-01		67	0.533589932		33.5	19.2955644		6.777	4067-07-01
6.927	1.55		68	0.537438526		34	29.5664434		6.882	3343-07-01
7.09713	1.56		69	0.538814495		34.5	35.6070249		6.984	7.1874
6824-07-01	1.82		70	0.539581963		35	35.0676741		7.086	7.0157
8.17202	2021-04-02		71	0.543123084		35.5	31.0122367		7.189	8567-06-01
8.47005	2.14		72	0.543398635		36	27.2370373		7.294	6902-06-01
8.73615	2021-08-01		73	0.543349118		36.5	26.4004185		2021-04-07	5092-06-01
9.00224	2021-03-02		74	0.543382893		37	26.6087939		5536-07-01	2419-06-01
9.26834	2		75	0.544245874		37.5	24.8305949		6869-07-01	6.0239
9.53444	2		76	0.543441653		38	18.7081249		8024-07-01	8601-05-01
9.80054	2021-07-01		77	0.53878069		38.5	10.8640238		9141-07-01	7353-05-01
10.0666	2021-06-01		78	0.535073748		39	6.15313285		8.016	6593-05-01
3327-10-01	2021-05-01		79	0.534373582		39.5	9.02512758		8.118	6267-05-01
5988-10-01	2021-05-01		80	0.533803129		40	17.7096553		2259-08-01	6354-05-01
8649-10-01	2021-06-01		81	0.531563144		40.5	25.6481734		8.327	6734-05-01
11.131	2021-07-01		82	0.529626462		41	26.3234995		8.428	7302-05-01
3971-11-01	2021-01-02		83	0.529229458		41.5	19.6145359		5397-08-01	8029-05-01
6383-11-01	2021-09-01		84	0.528635507		42	13.7089245		6575-08-01	8805-05-01
11.661	1.94		85	0.52573418		42.5	17.3241763		7967-08-01	9653-05-01
11.678	1.92		86	0.516348709		43	33.7892528		9004-08-01	6.0186
7573-11-01	2021-09-01		87	0.516673003		43.5	54.410549		9.005	6.0596
11.78	1.84		88	0.515809698		44	68.8677276		9.112	6.0841
11.78	2		89	0.514559122		44.5	69.8111554		9.215	6.0884
11.797	1.58		90	0.517379917		45	61.7740141		9.317	6.0861
8197-11-01	1.45		91	0.521695946		45.5	52.2601891		9.419	6.0993
8367-11-01	1.85		92	0.520482294		46	47.9508814		9.52	6.1389
8707-11-01	1.63		93	0.514892456		46.5	49.447137		6244-09-01	1945-06-01
9217-11-01	2021-07-02		94	0.512957032		47	54.6248593		9.73	2533-06-01
9387-11-01	1.69		95	0.51137412		47.5	61.3266623		8404-09-01	3111-06-01
12.018	2021-11-02		96	0.508706724		48	67.0893997		9563-09-01	3604-06-01
12.0803	1.62		97	0.50852325		48.5	69.2145499		10.064	3899-06-01
12.1597	2021-01-02		98	0.507816863		49	65.0987849		10.1676	4026-06-01
2787-12-01	2.16		99	0.507534766		49.5	56.0747995		2903-10-01	4035-06-01
3297-12-01	2.24		100	0.507375269		50	48.5883215		4117-10-01	3954-06-01
3467-12-01	2021-02-02		101	0.50722461		50.5	49.4071586		5276-10-01	3855-06-01
12.358	1.97		102	0.507149371		51	61.1369809		6353-10-01	3795-06-01
4147-12-01	1.92		103	0.507064931		51.5	77.0971806		10.753	3819-06-01
12.528	2021-07-02		104	0.507104446		52	89.3506554		9013-10-01	4054-06-01
5677-12-01	1.99		105	0.507036838		52.5	91.9235993		11.005	4326-06-01
12.613	2.35		106	0.505580138		53	86.6953904		11.107	4632-06-01
12.63	1.87		107	0.499793016		53.5	77.5087029		11.209	4937-06-01
12.698	2.28		108	0.498585868		54	67.8647278		11.314	5217-06-01
2021-08-12	2021-02-02		109	0.497576577		54.5	58.7408819		4148-11-01	5493-06-01
8227-12-01	2.28		110	0.496779453		55	49.9834189		5158-11-01	5848-06-01
8907-12-01	2.34		111	0.486903642		55.5	41.5151888		11.618	6353-06-01
9133-12-01	1.95		112	0.485679678		56	34.4849835		7184-11-01	6974-06-01
9303-12-01	2021-08-02		113	0.461759614		56.5	30.9853278		11.82	7653-06-01
12.936	2.35		114	0.46023643		57	33.0602158		9342-11-01	8383-06-01
12.953	2.61		115	0.449990884		57.5	39.9232786		12.035	6.895
12.97	2.55		116	0.452444471		58	47.1114063		12.1426	9482-06-01
13.055	2.13		117	0.444765012		58.5	49.928815		12.26	6.999
13.106	2.25		118	0.437508142		59	46.4461792		3813-12-01	7.0457
13.2307	2.65		119	0.435686482		59.5	40.9065071		4826-12-01	7.082
13.31	0.5		120	0.436840605		60	38.3879637		5845-12-01	7.1184
13.31	2021-03-01		121	0.457002974		60.5	42.2664214		12.685	7.1664
13.5083	2.25		122	0.451363839		61	49.1085816		12.787	2411-07-01
13.5426	0.85		123	0.451851659		61.5	53.7788529		12.888	3394-07-01
13.5426	1.49		124	0.451873317		62	51.5042671		12.99	4528-07-01
13.5426	1.62		125	0.451854357		62.5	42.9377737		13.096	5714-07-01
13.5426	1.87		126	0.453521917		63	32.9092042		13.1994	6761-07-01
13.5426	1.92		127	0.438506176		63.5	26.2754532		2021-03-13	7531-07-01
13.5426	2021-05-02		128	0.439523824		64	24.768608		13.4045	8076-07-01
13.5426	2021-09-02		129	0.439967133		64.5	26.0615204		13.5087	8667-07-01
13.5426	2.13		130	0.440364274		65	27.5612061		13.6144	9768-07-01
13.5426	2.17		131	0.420199518		65.5	27.829934		13.7208	8.1476
13.5426	2.44		132	0.409684229		66	28.007496		13.8272	3646-08-01
13.5426	2.44		133	0.409752889		66.5	29.5824394		13.9296	6088-08-01
13.5426	2021-05-02		134	0.40699834		67	33.3865409		2021-04-14	9073-08-01
13.5426	2.58		135	0.408219561		67.5	37.6244936		14.14	9.206
13.5426	2.64		136	0.394997976		68	39.8442197		14.2434	5333-09-01
13.5426	2.67		137	0.397791301		68.5	37.9951572		14.3511	8644-09-01
13.65	2021-03-02		138	0.396868939		69	32.9941991		14.4549	10.142
13.94	2.72		139	0.39544581		69.5	27.08826		14.5599	3501-10-01
14.083	2021-05-02		140	0.394603246		70	22.4472701		14.6676	10.473
14.23	3		141	0.397572394		70.5	19.9953725		14.7687	10.508
14.375	2021-03-02		142	0.397169107		71	19.6977007		14.87	4693-10-01
14.52	2021-08-02		143	0.396888667		71.5	21.4886746		14.9705	3896-10-01
14.5925	2021-01-02		144	0.385025964		72	25.0677379		15.073	3266-10-01
14.665	2021-05-02		145	0.384918544		72.5	29.8290909		15.1819	3171-10-01
14.694	2.85		146	0.390567083		73	35.1447748		15.2878	3436-10-01
14.81	2		147	0.382128879		73.5	40.0137724		15.3937	3785-10-01
14.955	2		148	0.381228038		74	42.6027241		15.4995	10.396
2021-01-15	2021-07-02		149	0.380930104		74.5	40.9656493		2021-06-15	3903-10-01
15.245	2		150	0.380724673		75	34.1204127		15.7035	3768-10-01
15.361	2021-05-02		151	0.380228646		75.5	24.9402608		15.8053	3722-10-01
15.6385	1.69		152	0.380089064		76	17.2622857		15.9064	3916-10-01
15.6385	2021-04-02		153	0.37946688		76.5	14.4590534		16.0131	4442-10-01
15.6385	2.15		154	0.379102488		77	16.469992		2021-12-16	5081-10-01
15.6385	2.28		155	0.368623258		77.5	21.6957873		16.2229	5552-10-01
15.6385	2021-04-02		156	0.367677472		78	28.5557029		16.3251	5644-10-01
15.6385	2.59		157	0.367420113		78.5	35.8555906		16.4287	5256-10-01
15.6385	2.69		158	0.367221755		79	42.6988982		16.54	4523-10-01
15.6385	2.99		159	0.368626886		79.5	48.1936411		16.647	3769-10-01
15.97	2021-03-02		160	0.367991487		80	51.3278154		16.75	3236-10-01
16.0026	2.78		161	0.365285496		80.5	50.9335067		16.85	10.307
16.0788	2.81		162	0.364831842		81	45.8400257		16.9525	10.325
16.6227	2.55		163	0.364035221		81.5	36.4972848		17.0701	3829-10-01
17.1666	2.56		164	0.364087192		82	26.9709742		17.1945	4792-10-01
17.7105	2021-06-03		165	0.364719487		82.5	21.8160226		17.31	5933-10-01
18.3632	2.76		166	0.36458252		83	23.9450502		17.4336	7332-10-01
18.5807	2021-02-02		167	0.364339083		83.5	29.7014447		17.5573	8828-10-01
18.5807	2.88		168	0.325370866		84	33.7862856		17.66	1972-11-01
19.0159	2021-06-02		169	0.324895513		84.5	31.6798636		17.7731	11.1372
19.3422	2021-04-02		170	0.324699843		85	24.6213274		17.88	2464-11-01
19.8861	2.65					85.5	16.4309627		18	11.345
20.43	2.45					86	10.7861325		2021-01-18	4013-11-01
20.8239	2.68					86.5	9.04347265		18.21	4293-11-01
20.9815	3.28					87	10.7731189		18.32	4149-11-01
21.0603	3.28					87.5	15.4733769		18.4302	3508-11-01
21.1522	1.65					88	21.6366589		18.5906	11.1705
21.1522	1.97					88.5	26.4486858		18.7056	9903-10-01
21.4542	2					89	27.0167382		18.8166	7868-10-01
21.6118	0.93					89.5	22.3323264		18.9295	5593-10-01
21.6118	2021-01-02					90	15.5909254		19.0386	3286-10-01
21.7694	2.23					90.5	10.5568347		19.1736	10.0413
22.0058	2.51					91	10.1609704		19.2765	8303-09-01
22.0845	1.83					91.5	14.0007166		2021-04-19	5973-09-01
22.0845	0.19					92	20.8400746		2021-05-19	4326-09-01
22.2421	1.61					92.5	29.4497296		19.6145	9.275
22.3997	2.77					93	38.6497681		19.7338	9.1449
22.4785	3.19					93.5	47.2824185		19.8682	9.0377
22.4785	3.56					94	54.2275197		19.9854	9766-08-01
22.4785	3.94					94.5	58.9261159		20.0997	9444-08-01
22.4785	1.88					95	61.2512683		20.2067	9373-08-01
22.5573	0.78					95.5	61.0928844		20.3232	9536-08-01
22.8724	2021-04-02					96	58.5637501		20.4299	9891-08-01
22.8724	2021-03-02					96.5	54.0661791		20.5318	9.0402
2021-03-23	2021-01-02					97	48.0230196		20.6564	9.124
23.0871	2021-11-01					97.5	41.1084104		20.7847	2328-09-01
23.1443	2021-03-02					98	34.5571519		20.8868	3343-09-01
23.1443	1.24					98.5	29.6799057		21	4609-09-01
23.2014	1.34					99	27.7869858		21.1183	6067-09-01
23.2585	0.76					99.5	29.3349538		21.2264	7473-09-01
23.3728	2.34					100	32.0900364		21.3322	8867-09-01
23.3728	0.71					100.5	33.2898559		21.5066	10.1081
23.487	3.38					101	30.4321863		21.614	2317-10-01
23.487	3.49					101.5	23.897279		21.7623	3757-10-01
23.487	2.48					102	15.8598653		21.9055	4747-10-01
23.487	2021-11-01					102.5	8.52178759		22.0058	5144-10-01
23.6013	0.7					103	3.98749411		2021-02-22	5053-10-01
23.8069	2021-02-01					103.5	2.64556993		22.3341	4207-10-01
24.1154	0.96					104	3.41758203		2021-05-22	2116-10-01
24.1726	0.72					104.5	5.17785555		2021-06-22	10.0232
24.4011	0.96					105	6.80071561		22.7047	7906-09-01
24.4697	0.9					105.5	7.16048735		22.8099	5661-09-01
24.7302	0.9					106	5.31844123		22.9152	3888-09-01
24.9706	1					106.5	1.71749073		23.0205	2486-09-01
24.9723	0.96					107	-2.58019422		23.1257	9.1222
24.9723	0.96					107.5	-6.50952265		23.2271	1953-09-01
25.2009	0.3					108	-9.0054036		23.3304	9021-08-01
25.42	0.91					108.5	-9.00738012		23.4357	8276-08-01
25.4465	0.72					109	-6.22671748		23.5415	8084-08-01
25.4465	0.92					109.5	-2.00300344		23.6468	8.873
25.4465	0.96					110	2.1176489		23.7498	9.0277
25.4465	1					110.5	4.58912642		23.85	2549-09-01
25.4465	1.28					111	3.86531601		23.9546	5423-09-01
25.4465	1.59					111.5	-1.52188267		24.0589	8106-09-01
25.4465	2021-09-02					112	-10.8583092		24.1619	9934-09-01
25.5436	2021-05-02					112.5	-21.0074063		24.2649	10.0952
25.5436	2.25					113	-28.7064128		24.368	10.1434
25.5436	2.43					113.5	-30.6928145		24.471	10.1646
25.5436	2021-12-03					114	-25.0660675		24.574	10.1833
25.7721	0.9					114.5	-14.4791172		24.6765	1991-10-01
25.9886	0.4					115	-2.5354017		24.7819	1928-10-01
26.0973	0.68					115.5	7.16298976		24.8841	10.1503
26.1149	0.93					116	12.1050771		24.9856	10.0691
26.1149	0.46					116.5	12.8383727		25.087	9472-09-01
26.2053	0.77					117	10.4422575		25.1885	9.784
26.3139	0.45					117.5	5.99439361		25.2899	5801-09-01
26.5349	0.52					118	0.45868123		25.3914	3392-09-01
26.5719	0.34					118.5	-5.38371523		25.4928	2021-07-09
26.629	0.9					119	-10.7681238		25.5943	7797-08-01
26.6399	0.58					119.5	-14.9373887		25.6953	4754-08-01
26.6862	0.97					120	-17.4642681		25.8153	8.1019
26.7465	0.6					120.5	-18.3732914		25.9196	7816-07-01
27.1955	0.51					121	-17.7216327		26.0228	7.484
27.2574	2021-08-01					121.5	-15.5702652		26.1261	2201-07-01
27.41	0.48					122	-12.1697837		26.2294	1943-07-01
27.486	0.42					122.5	-8.04455939		26.3339	8392-06-01
27.486	2021-02-01					123	-3.74030825		26.4359	7218-06-01
27.8287	2021-11-01					123.5	0.19725946		26.5411	6368-06-01
27.8548	0.59					124	3.32053871		26.661	5726-06-01
28.0736	0.46					124.5	5.53004409		26.768	6.534
2021-04-28	1.18					125	6.8034702		26.8891	4992-06-01
28.5037	0.54					125.5	7.11851164		26.9925	4734-06-01
28.7022	0.47					126	6.45965198		27.334	4217-06-01
28.7173	2021-05-01					126.5	4.93098092		27.437	4188-06-01
28.9288	1.32					127	2.73884824		27.554	4242-06-01
28.9288	0.03					127.5	0.09289678		27.672	4399-06-01
28.9288	0.6					128	-2.79723063		27.778	4636-06-01
29.1226	0.42					128.5	-5.72189115		27.879	4954-06-01
29.1404	0.99					129	-8.47318146		27.99	5414-06-01
29.1404	0.78					129.5	-10.9427294		28.091	5938-06-01
29.1404	0.92					130	-13.1737158		28.197	6579-06-01
29.3071	0.59					130.5	-15.2220454		2021-03-28	7269-06-01
29.4577	2021-12-01					131	-17.1436231		28.404	8011-06-01
29.4577	0.6					131.5	-18.9943536		28.511	8799-06-01
29.4997	0.52					132	-20.8301418		28.644	9776-06-01
29.6692	1.65					132.5	-22.7068924		28.7452	7.049
29.9088	0.56					133	-24.677996		28.871	7.131
29.9865	1.23					133.5	-26.6713382		28.981	1937-07-01
30.5154	1.23					134	-28.4336013		29.0998	2492-07-01
30.8344	1.13					134.5	-29.6973402		29.2	2839-07-01
30.8344	1.16					135	-30.1951095		29.313	3073-07-01
30.8344	1.16					135.5	-29.6694652		29.4164	3121-07-01
30.8344	1.18					136	-28.1427215		29.535	2953-07-01
31.0442	2021-12-01					136.5	-25.9477361		29.69	2325-07-01
31.0442	1.71					137	-23.4335454		29.792	7.1631
31.0442	1.28					137.5	-20.949186		29.901	7.0617
31.1049	1.52					138	-18.8436943		30.018	9214-06-01
31.1049	1.69					138.5	-17.460327		30.1192	7881-06-01
31.6044	0.92					139	-16.9176498		30.23	6.652
31.8283	0.78					139.5	-17.0423468		30.359	5377-06-01
32.1019	1.54					140	-17.6415953		30.4704	5046-06-01
32.1547	0.85					140.5	-18.5225724		30.5759	5515-06-01
32.3452	1.39					141	-19.4924553		30.6788	6575-06-01
32.3493	0.69					141.5	-20.3584213		30.7802	7735-06-01
32.4439	0.57					142	-20.9276476		30.8804	8693-06-01
32.5567	1.38					142.5	-21.0207406		30.983	9387-06-01
32.8423	3.97					143	-20.6305568		31.0886	6.972
32.8956	0.89					143.5	-19.8692557		31.1898	6.968
33.0856	1.44					144	-18.8513868		2021-03-31	9379-06-01
33.0955	0.9					144.5	-17.6914999		31.4012	9001-06-01
33.2654	1.43					145	-16.5041445		31.5046	8609-06-01
33.3712	1.61					145.5	-15.4038704		31.608	8284-06-01
33.5019	1.22					146	-14.4850013		31.7099	8081-06-01
33.5298	1.59					146.5	-13.6923804		31.8118	7923-06-01
33.5827	2.78					147	-12.9038529		31.913	7696-06-01
33.5827	3.19					147.5	-11.996948		32.016	7325-06-01
33.5827	3.76					148	-10.8491949		32.1161	6885-06-01
33.6885	1.14					148.5	-9.34119418		32.2224	6412-06-01
33.6885	1.13					149	-7.47293719		32.3233	5954-06-01
33.6885	1.22					149.5	-5.39950875		32.4317	6.532
33.7942	0.77					150	-3.28635881		32.532	4488-06-01
33.95	1.31					150.5	-1.2989373		32.6332	6.341
33.95	0.86					151	0.39730584		32.745	1999-06-01
34	0.71					151.5	1.63743013		32.8463	6.0596
34.05	0.55					152	2.32472097		32.9504	9299-05-01
34.4	2.41					152.5	2.49866556		33.052	8537-05-01
34.4	2.85					153	2.21492842		33.1567	8648-05-01
34.4	2.94					153.5	1.52917406		33.2581	9969-05-01
34.4	1.35					154	0.497067		33.3595	2727-06-01
34.7	1.29					154.5	-0.82572825		33.4656	2021-07-06
34.7	2021-04-01					155	-2.38354716		33.5667	2054-07-01
34.9	2021-06-01					155.5	-4.12072523		33.6692	7476-07-01
35	1.43					156	-5.98159793		33.772	2519-08-01
35	2.77					156.5	-7.91156772		33.8742	6762-08-01
35.2	2					157	-9.86146743		33.9754	9987-08-01
35.4	1.48					157.5	-11.7838531		34.0854	2558-09-01
35.5	2021-09-01					158	-13.6312817		34.1854	4392-09-01
35.55	1.34					158.5	-15.3563098		34.288	6032-09-01
35.6	1.59					159	-16.9114943		34.3891	7414-09-01
35.7	1.28					159.5	-18.2493921		34.499	8609-09-01
35.8	2021-05-01					160	-19.3225598		34.6	9426-09-01
36	2021-09-01					160.5	-20.0838176		34.7	2015-10-01
36.1	1.59					161	-20.5418033		34.803	10.0446
36.2	1.55					161.5	-20.829691		34.908	10.0756
36.2	1.89					162	-21.0975057		35.026	10.0999
36.4	2021-09-01					162.5	-21.4952722		35.145	10.1186
36.7	1.42					163	-22.1730154		35.263	10.137
36.7	2.38					163.5	-23.2801978		35.386	10.1621
36.7	2021-07-02					164	-24.8470501		35.491	1928-10-01
37	1.57					164.5	-26.6377814		35.597	2368-10-01
37	2.75					165	-28.3806066		35.7512	3322-10-01
37.1	1.35					165.5	-29.8037401		35.882	4503-10-01
37.2744	1.41					166	-30.6353967		35.996	5822-10-01
37.2744	2.63					166.5	-30.6041538		36.115	7437-10-01
37.2744	2021-08-02					167	-29.6330072		36.218	8992-10-01
37.4977	2.75					167.5	-28.1593186		36.333	11.0855
37.5657	1.88					168	-26.7045401		36.45	2842-11-01
37.5721	1.15					168.5	-25.7901239		36.6067	5561-11-01
37.7209	2021-07-02					169	-25.9375224		36.715	7422-11-01
37.7953	2.16					169.5	-27.6548108		36.8312	11.935
37.7953	2.47								36.966	12.1435
37.9442	2021-08-02								37.075	2952-12-01
38.1674	2021-09-02								37.1961	4407-12-01
38.3163	2.35								37.4	6228-12-01
38.3163	2021-01-02								37.5	6857-12-01
38.3907	3								37.6571	7542-12-01
38.614	2021-08-02								37.771	12.784
38.6884	2.78								37.9254	8022-12-01
38.6884	1.85								38.031	8029-12-01
38.8372	2021-08-02								38.145	7953-12-01
38.8372	2021-09-02								38.2534	7823-12-01
38.9116	2021-03-01								38.424	7552-12-01
39.0605	1.94								38.549	7343-12-01
39.0605	2.95								38.6733	7162-12-01
39.2837	3								38.784	7049-12-01
39.4326	2021-03-02								38.9	7002-12-01
39.507	2021-08-02								39	7041-12-01
39.7302	2021-07-02								39.107	7183-12-01
39.9535	2021-06-02								39.275	7655-12-01
40.1767	1.83								39.414	8271-12-01
40.1767	2021-08-02								39.539	8969-12-01
40.3085	1.79								39.665	9782-12-01
40.3085	1.95								39.77	13.0524
40.3085	2.29								39.8935	13.1451
40.3085	2.38								40	13.2277
40.4	2021-07-02								40.1	13.3062
40.7195	2021-09-02								40.245	13.4187
41.039	2021-08-02								40.36	13.5043
41.3584	2021-06-02								40.492	13.596
41.6779	2021-08-02								40.624	13.6775
41.9974	3								40.7314	13.7342
42.2104	2.55								40.8325	13.7781
42.3169	2021-07-02								40.98	13.8229
42.4234	2.69								41.1023	13.8399
42.6364	2.61								41.2294	13.8378
42.6364	2021-08-02								41.3813	13.8133
42.7429	2021-02-02								41.485	13.7855
42.7429	2.72								41.6	13.7466
42.8494	2.56								41.7528	13.686
42.9558	2021-09-02								41.865	13.638
43.0623	2.56								41.9743	13.5909
43.2753	1.66								42.0746	13.5491
43.2753	2021-03-03								42.1905	13.5048
43.2753	3								42.317	13.4641
43.4883	2.77								42.4171	13.4397
43.5948	2021-09-02								42.5278	13.4227
43.7013	2.73								42.6303	13.4183
43.8078	2.17								42.758	13.4307
43.9143	2.74								42.9178	13.479
43.9143	2021-02-03								43.0275	13.5363
44.1273	2.89								43.1377	13.6154
44.2338	2021-09-02								43.261	13.7265
44.3403	1.73								43.3675	13.8386
44.3403	2.83								43.5	13.9941
44.5532	2.42								43.6	14.1204
44.5532	2021-03-03								43.7	14.2516
44.7662	2.34								43.809	14.3976
44.8727	2.56								43.988	14.6362
44.8727	2021-01-03								44.2	14.9007
44.9792	2021-03-02								44.326	2021-04-15
45.1922	2021-08-02								44.5	15.2049
45.4052	1.93								44.6	15.2863
45.4052	2.75								44.7	15.3587
45.5117	2021-09-02								44.8044	15.4256
45.6182	2.68								45	15.5293
45.7247	2.53								45.135	15.5869
45.8312	2021-08-02								45.2614	15.6321
45.9377	2.53								45.4	15.6737
46.1506	2.31								45.5	15.6995
46.1506	2021-02-03								45.6	15.7226
46.4701	0.87								45.71	15.7456
46.4701	3								45.9	15.7823
46.7896	2021-03-03								46	15.8013
47.1091	2021-08-02								46.1	15.8211
47.4286	2021-01-03								46.2	15.8422
47.7481	2021-02-03								46.3386	15.8751
48.0675	3								46.4645	15.9101
48.387	2021-08-02								46.6	15.9542
48.6	1.83								46.7	15.9911
48.6	2.21								46.8196	16.0398
48.7309	2021-05-02								47	16.1218
49.1236	2021-02-02								47.1	16.1714
49.5164	2021-05-02								47.2262	16.2377
49.9091	2021-07-01								47.372	16.3191
49.9091	2021-07-02								47.4957	16.3918
50.3018	2021-04-02								47.6	16.4553
50.6945	2021-02-02								47.7	16.518
51.0873	2								47.8065	16.5864
51.48	2021-01-02								47.9217	16.662
51.8727	1.64								48.0431	16.7433
51.8727	2021-04-02								48.2	16.85
52.2655	2021-03-02								48.4	16.988
52.6582	2021-06-02								48.5	17.0572
53.0509	2021-05-02								48.6232	17.1425
53.4436	2021-07-02								48.7379	17.2215
53.5745	3.353								48.8593	17.3043
53.8364	2021-06-01								49	17.399
53.8364	3								49.1	17.465
54.2291	2021-05-02								49.3	17.5933
54.6218	2021-07-02								49.4	17.6551
55.0145	3								49.603	17.7747
55.1455	1.92								49.7859	17.8748
55.4073	3								49.9142	17.9399
55.8	2021-01-03								50.1063	18.0287
56.0559	2021-04-03								50.2363	18.0821
56.3118	2021-08-03								50.34	18.1205
56.3971	4.049								50.4962	18.1709
56.5676	3.21								50.6	18.1991
56.5676	2.503								50.7	18.222
56.5676	4								50.8475	18.2477
56.5676	5.078								51	18.2637
56.6529	1.22								51.2	18.267
56.8065	2021-03-03								51.3466	18.2559
56.8235	2021-05-04								51.5	18.2313
56.9515	3.23								51.6133	18.2042
56.9941	5.122								51.7319	18.1674
57.0794	1.35								51.9092	18.0954
57.0794	5								52.049	18.0237
57.1135	3.39								52.175	17.9474
57.3694	3.52								52.3683	17.809
57.4547	2021-05-03								52.5125	17.6917
57.5059	2.462								52.6632	17.5594
57.5059	2.59								52.7801	17.4518
57.5059	4.985								52.9095	17.3293
57.7618	2.977								53.0109	17.2321
57.7618	5.175								53.1202	17.1271
57.8471	2.837								53.2403	17.0129
57.8471	5.171								53.3925	16.8721
57.9324	2.964								53.5668	16.7198
57.9324	3.083								53.6677	16.6378
57.9324	5.15								53.7748	16.5568
58.007	3.22								53.8763	16.4867
58.007	3.77								53.9835	16.4208
58.007	3.87								54.1021	16.3576
58.0944	2021-02-04								54.2332	16.2998
58.1882	2.618								54.3861	16.2478
58.1882	2.687								54.4994	16.22
58.1882	2021-07-04								54.6034	16.2023
58.2735	2.486								54.747	16.1901
58.2735	2.737								54.8547	16.1901
58.2735	4.43								54.9809	16.1998
58.3418	2021-03-04								55.0842	16.2135
58.3588	3.081								55.1853	16.2284
58.4441	2.635								55.3046	16.2436
58.4441	2.744								55.4083	16.2509
58.4441	4.94								55.5202	16.2483
58.5294	2.579								55.6424	16.2284
58.5294	2.637								55.751	16.1937
58.5294	5.032								55.8549	16.147
58.6147	2.695								55.97	16.0818
58.6147	4.53								56.0878	16.0026
58.88	3.99								56.2184	15.9031
59.02	3.47								56.34	15.8019
59.16	3.66								56.4794	15.6794
59.29	3.59								56.6044	15.5667
59.4	2.119								56.7137	15.4682
59.4	2.325								56.87	15.3313
59.47	3.36								56.9919	15.231
59.5	1.626								57.11	15.1419
59.5	1.843								57.2304	15.0611
59.5	4.426								57.38	14.9756
59.61	3.65								57.5	14.919
59.75	3.68								57.6	14.8802
59.88	3.21								57.7	14.8491
60	1.598								57.8086	14.8242
60	1.845								57.91	14.8094
60	3.59								58.0132	14.8029
60.02	3.34								58.114	14.8048
60.16	2021-03-03								58.216	14.8154
60.3	1.407								58.3529	14.8433
60.3	1.671								58.49	14.8873
60.3	3.152								58.6	14.9344
60.38	2021-06-03								58.7	14.9863
60.4	1.637								58.81	15.0529
60.4	3.496								58.95	15.1504
60.51	2.86								59.0512	15.2285
60.6	1.46								59.1543	15.3138
60.6	1.665								59.36	15.4974
60.6	3.401								59.48	15.6106
60.65	1.271								59.58	15.7072
60.65	1.425								59.71	15.8342
60.75	2.55								59.85	15.971
60.8	1.26								59.95	16.0676
60.8	1.516								60.1808	16.2821
60.8	1.844								60.4357	16.4954
60.8	3.288								60.61	16.6205
60.83	2.85								60.79	16.7266
61	0.995								60.9	16.7779
61	1.374								61	16.8147
61	3.078								61.1	16.8411
61.3	1.033								61.2	16.857
61.3	1.152								61.39	16.8604
61.3	2.844								61.5	16.8475
61.67	2.44								61.6404	16.8165
61.7	2.72								61.9	16.7213
61.7	1.305								62.0177	16.6639
61.7	1.47								62.2	16.5604
61.7	2.96								62.3317	16.4762
61.7278	2.52								62.5	16.3593
61.7927	1.423								62.6	16.2858
61.7927	1.566								62.7	16.21
61.7927	2021-11-03								63	15.9743
61.8205	2.62								63.1778	15.8331
61.839	2.31								63.2832	15.7504
61.8854	2.39								63.4015	15.6596
61.9502	2.42								63.535	15.5606
61.978	2.41								63.66	15.4723
62.2561	1.325								63.97	15.2791
62.2561	1.576								64.17	15.1797
62.2561	2.405								64.3	15.1281
62.3024	1.187								64.4106	15.0926
62.3024	1.216								64.5444	15.0594
62.6268	1.206								64.7	15.0334
62.6268	1.492								64.85	2021-02-15
62.8122	1.425								65	15.0173
62.8122	1.592								65.1023	15.0211
62.9049	1.442								65.2332	15.032
62.9049	1.607								65.35	15.047
62.9976	1.495								65.45	15.0634
62.9976	1.61								65.6	15.0936
63.0902	1.45								65.7555	15.1311
63.1829	1.519								65.87	15.1621
63.1829	1.575								66	15.2001
63.2756	1.683								66.11	15.2342
63.2756	1.741								66.2183	15.2692
63.3683	1.557								66.38	15.3236
63.6463	1.34								66.5	15.366
63.6463	1.439								66.7	15.4411
63.6463	2.334								66.9	15.5227
63.8111	2.65								67.0073	15.5694
64.1098	1.349								67.15	15.6352
64.5732	1.387								67.26	15.6889
65.0777	1.92								67.38	15.7507
65.0777	2.64								67.5173	15.8258
65.222	1.484								67.66	15.9092
65.222	2.895								67.77	15.9774
65.2683	1.89								68.04	16.1604
65.3146	1.547								68.15	16.2417
65.3146	1.69								68.26	16.3273
65.3146	2.89								68.37	16.4172
65.361	1.692								68.5	16.5293
65.361	2.169								68.72	16.7343
65.3888	2.116								68.96	16.981
65.4073	2.098								69.08	17.1141
65.4073	2.36								69.2	17.2538
65.4073	2.364								69.45	17.5673
65.4073	2.907								69.61	17.7842
65.5	2.62								69.82	18.085
65.5	2.101								69.96	18.2932
65.5	2.169								70.09	18.4906
65.5	2.17								70.23	18.706
65.5	2.809								70.38	18.9383
65.581	2.62								70.5	19.124
65.581	2.74								70.63	19.3239
65.581	2.79								70.75	19.5061
65.581	2.95								70.89	19.7146
65.6619	2.74								71.03	19.9172
65.7429	2.51								71.16	20.0988
65.8238	2.69								71.3	20.2856
65.8643	2.64								71.4	20.4129
65.9857	2.42								71.6	20.6494
65.9857	2.56								71.7	20.7586
65.9857	2.66								71.94	20.9973
65.9857	2021-07-02								72.22	21.2364
66.1476	2.62								72.41	21.3762
66.3095	1.83								72.7	21.5576
66.3095	0								72.83	21.6273
66.3095	1.27								72.98	21.6994
66.3095	2021-08-02								73.09	21.747
66.4714	2.96								73.23	21.8014
66.5	-1.94								73.4	21.8587
66.6333	2.54								73.53	21.8967
66.6333	2.98								73.8	21.9607
66.6738	2.56								74	21.9969
66.7952	2.96								74.5	22.0548
66.9571	2.62								74.61	22.0628
66.9571	2.83								74.76	22.0717
66.9814	2.94								74.92	22.0793
67.119	-0.6								75.1	22.0863
67.119	1.25								75.37	22.0958
67.119	2.79								75.48	2021-01-22
67.1271	2.13								75.7	22.1101
67.2	2021-09-02								75.88	22.1211
67.2405	2.95								76	22.1303
67.3295	1.93								76.26	22.1569
67.3619	2021-07-03								76.4	22.1758
67.4429	2021-03-02								76.8	22.2521
67.5238	2021-04-03								76.91	22.28
67.6048	2021-03-02								77.06	22.3233
67.6048	2.43								78	22.7314
67.6048	2.61								78.48	23.0162
67.6129	3.46								78.65	23.1271
67.6533	2.91								78.8	23.2288
67.7667	2021-12-03								78.99	23.3623
67.7667	2021-11-02								79.5	23.7428
67.8476	2.49								79.87	24.0344
67.8476	2.64								80.23	24.3261
67.8476	2.88								80.45	24.5068
67.8476	2.91								80.6	24.6304
67.9286	2.91								80.77	24.7705
67.9286	2.17								80.89	24.8693
68	0.14								81	24.9596
68	0.75								81.14	25.074
68	0.76								81.29	25.1957
68	0.99								81.4	25.2841
68	2021-09-01								81.59	25.4352
68	1.16								81.74	25.5525
68	1.16								81.89	25.6678
68	1.24								82.11	25.8327
68	1.24								82.26	25.9419
68	1.36								82.55	26.1445
68	1.38								82.65	26.2115
68	1.45								82.77	26.2897
68	1.49								82.92	26.384
68	1.58								83.07	26.4741
68	1.66								83.3	26.6041
68	1.79								83.44	26.6785
68	1.82								83.6	26.7593
68	1.95								83.74	26.8262
68	2.13								83.96	26.9246
68	2.15								84.18	27.0148
68	2021-02-02								84.4	27.0973
68	2.29								84.6	27.1657
68	2.35								84.7	27.1976
68	2.44								85.3	27.3584
68	2.49								85.5	27.4009
68	0.98								85.66	27.4312
68	1.56								86.08	27.4954
68	1.59								86.18	27.5076
68	2.16								86.5	27.5391
68	2.23								86.63	27.5487
68	2.37								87.07	27.5686
68	2.44								87.18	27.5707
68	2.55								87.3	27.5718
68	2.57								87.5	27.5707
68	2021-06-02								87.89	27.5593
68	2.62								88.37	27.53
68	2.65								88.48	27.5212
68	2.69								88.74	27.4976
68	2.78								89	27.4703
68	2.87								89.2	27.4472
68	2.87								89.48	27.412
68	2021-09-02								89.7	27.3824
68	2.92								89.9	27.3542
68	2.93								90.05	27.3324
68	2.95								90.1842	27.3124
68	2.99								90.3	27.2949
68	2.99								91	27.1859
68	3								91.24	27.1482
68	3								91.5	27.1077
68	2021-01-03								92	27.0317
68	2021-04-03								92.5526	26.9479
68	2021-06-03								92.8	26.9094
68	2021-09-03								93	26.8776
68	2021-09-03								93.5	26.7936
68	2021-11-03								93.63	26.7705
68	2021-12-03								93.75	26.7486
68	3.17								94	26.7011
68	3.26								94.15	26.6713
68	3.28								94.26	26.6487
68	3.29								94.5	26.5973
68	3.39								94.64	26.5658
68	3.44								94.8	26.5283
68	3.62								95	26.4792
68.0095	2.92								95.5	26.3439
68.0095	2021-05-02								95.7	26.2843
68.0095	2.87								95.82	26.2469
68.0905	2.82								95.96	26.2017
68.0905	2.22								96.12	26.1479
68.1714	2.82								96.24	26.1059
68.1714	2.35								96.5	26.0101
68.1714	2.66								96.63	25.9596
68.2524	2.78								96.82	25.8826
68.2524	2.26								96.94	25.8318
68.3333	-1.2								97.5	25.5728
68.3333	1.44								97.67	25.4865
68.3333	1.77								97.83	25.4018
68.3333	2.87								97.96	25.3305
68.3333	2.31								98.07	25.2683
68.39	2.94								98.65	24.9117
68.4143	2.87								98.81	24.8044
68.4143	2.29								98.98	24.6861
68.4952	2.14								99.14	24.571
68.5276	2021-09-02								99.3	24.4526
68.5762	2.105								99.5	24.3005
68.5762	2.27								99.66	24.1759
68.5762	2.827								99.83	24.0412
68.6571	2.83								99.93	23.9611
68.6571	2.33								100.053	23.8616
68.7867	2.75								100.16	23.7744
68.819	2.17								100.34	23.6268
68.819	2.89								100.5	23.4949
68.9	1.93								100.65	23.3709
68.9	2021-02-02								100.8	23.2469
68.9	2.87								100.92	23.148
68.9	2.24								101.05	23.0412
68.9	2.38								101.2	22.9187
68.9	2.797								101.5	22.6773
68.981	2.71								101.75	22.481
68.981	2021-12-02								102	22.2908
68.981	2.46								102.5	21.9335
69.0619	2.67								103	21.6141
69.0619	2.33								103.954	21.1075
69.1429	2.14								104.1	21.0411
69.1429	2021-03-02								104.3	20.9547
69.159	2.25								104.4	20.9134
69.1914	3.27								105	20.6918
69.2238	2.33								105.107	20.6567
69.2562	2.75								105.461	20.5499
69.3048	2.74								105.7	20.4855
69.3048	2.47								106	20.413
69.3857	2021-06-02								106.2	20.3696
69.3857	2.51								106.5	20.3115
69.4667	2.73								106.7	20.2773
69.4667	2021-04-02								107	20.2323
69.5476	0.82								107.5	20.1733
69.5476	1.82								107.7	20.1548
69.5476	2.59								107.9	20.139
69.5476	2.31								108.3	20.1151
69.5881	2.48								108.4	20.1106
69.6286	2.47								108.7	20.1003
69.6286	2.38								109	20.0947
69.6286	2.63								109.2	20.0932
69.669	2.47								109.5	20.094
69.6933	1.98								109.8	20.0981
69.7095	2021-02-02								110	20.1024
69.7095	2.66								110.2	20.1078
69.7338	2.45								110.6	20.1214
69.75	2.62								110.8	20.1292
69.7905	2021-03-02								110.9	20.1334
69.7905	2.69								111.2	20.1464
69.831	2.64								111.8	20.1738
69.8633	2021-12-02								112	20.1827
69.8714	2021-06-02								112.3	20.1956
69.8795	2.52								112.5	20.2035
69.9524	2021-07-02								112.7	20.2107
69.9524	2.19								113	20.2201
69.9524	2.37								114	20.2029
69.9524	2.67								115	20.1858
69.9929	2.51								115.298	20.1807
70.0171	1.89								115.931	20.1178
70.0252	2021-05-02								116.565	20.0237
70.0333	2.59								116.776	19.9849
70.0576	2021-08-01								117.269	19.8796
70.0738	2.56								117.691	19.7747
70.0981	2.64								118.691	19.4581
70.1143	2.68								119.522	19.195
70.1548	2.52								120.296	18.9067
70.171	2021-09-02								121	18.6321
70.1952	2.41								121.164	18.5671
70.2033	2021-08-01								122	18.2341
70.2114	1.81								122.397	18.077
70.2357	2.54								122.562	18.0122
70.2762	2021-08-01								122.726	17.9482
70.2762	2.47								122.89	17.8848
70.2762	2.27								123.055	17.8216
70.3086	2021-09-02								123.219	17.7594
70.3571	2.31								123.384	17.6976
70.4138	2.13								123.548	17.637
70.4381	2.26								123.712	17.5773
70.519	2.48								123.959	17.4893
70.6	2.44								124.123	17.4321
70.6423	1.77								124.37	17.3483
70.7057	2.54								124.534	17.2943
70.7057	2.45								125.356	17.0455
70.7692	2.46								125.849	16.9166
70.8115	1.68								126.014	16.8774
70.8115	1.99								126.178	16.8404
70.8115	1.94								126.589	16.7574
70.8115	2.44								127	16.689
70.9172	2.47								127.156	16.6671
71.023	2.27								127.469	16.6302
71.023	2.43								127.781	16.6034
71.0758	2.44								127.938	16.5939
71.1287	2.33								128.1	16.5868
71.1816	2021-04-02								128.3	16.5822
71.2344	2.21								128.406	16.5817
71.2344	2.45								128.719	16.5878
71.2767	2.33								128.875	16.5954
71.2873	2.46								129	16.6036
71.3296	1.89								129.187	16.6197
71.3402	1.85								129.4	16.6434
71.3402	2.54								129.6	16.6705
71.3402	2.54								129.8	16.7024
71.4459	2021-07-02								129.969	16.7328
71.4459	2.27								130.1	16.7585
71.5516	2021-01-02								130.3	16.8013
71.5516	2.29								130.6	16.8732
71.5728	1.83								130.8	16.9261
71.6257	2.22								131	16.9826
71.6574	1.88								131.3	17.0741
71.6574	2021-12-02								131.531	17.1497
71.6574	2.38								131.8	17.243
71.7631	1.65								132	17.3159
71.7631	2.35								132.158	17.3755
71.7737	2.36								132.316	17.4367
71.816	2.28								132.474	17.4995
71.8477	1.96								132.632	17.5638
71.8689	2021-03-02								132.868	17.6625
71.9746	1.81								133.105	17.7647
71.9746	2.15								133.421	17.905
72.0275	1.96								133.579	17.9768
72.0803	1.86								133.974	18.1603
72.0803	1.91								134.132	18.2352
72.0803	2.23								134.289	18.3102
72.1861	1.93								134.447	18.3864
72.1861	2.77								134.7	18.5095
72.2178	2021-08-01								134.842	18.5791
72.2707	1.77								135	18.6569
72.2918	2.39								135.5	18.9045
72.2918	2.98								135.7	19.0038
72.3975	2021-02-01								135.9	19.1031
72.3975	1.81								136.1	19.202
72.3975	2.15								136.342	19.3212
72.3975	2021-02-02								136.5	19.3986
72.8205	2.61								136.653	19.4731
72.9262	2.61								137.3	19.783
73.4549	0.9								137.5	19.877
73.4549	2.46								137.724	19.9812
73.4549	2.47								138.184	20.1914
73.4549	2021-08-02								138.49	20.328
73.4667	2.15								139.5	20.7295
73.5078	2.68								140.5	21.1266
73.5607	2.58								141.245	21.4224
73.6135	2.59								141.551	21.5261
73.6664	2021-06-02								141.857	21.6257
73.7193	2.67								142.01	21.6739
73.7721	2.26								142.163	21.721
73.7721	2.58								142.622	21.8558
73.8779	2.56								143.622	22.0856
73.9836	2021-06-02								144.618	22.3144
73.9836	2.55								144.928	22.3654
74.0153	2021-03-02								145.134	22.396
74.0893	2.53								145.546	22.4493
74.0999	2.71								145.649	22.4609
74.1845	2021-11-02								146.268	22.5162
74.1951	2.32								146.371	22.5228
74.2585	2.65								146.474	22.5288
74.3008	2.32								146.577	22.534
74.3431	2.63								146.68	22.5385
74.4066	2.48								146.886	22.5453
74.4277	2.63								146.989	22.5475
74.4911	2.26								147.092	22.549
74.5123	2.44								147.195	22.5497
74.5123	2.56								147.298	22.5497
74.5123	2.31								147.608	22.5448
74.618	2.18								147.814	22.5376
74.7132	1.91								147.917	22.5327
74.7238	2021-03-02								148.02	22.5271
74.7238	2.24								148.123	22.5207
74.7238	2.31								148.226	22.5134
74.7238	2.39								148.329	22.5053
74.7238	2.92								148.432	22.4964
74.8295	2.18								148.535	22.4866
74.9035	2021-09-01								148.638	22.476
74.9352	2.13								148.742	22.4644
74.9352	2.32								148.948	22.4389
74.9352	2.41								149.051	22.4248
75.041	2021-07-01								149.36	22.3774
75.041	2.15								149.463	22.3598
75.0833	2021-05-02								149.669	22.322
75.1467	2.17								149.8	22.296
75.263	1.92								149.978	22.2583
75.5697	2021-09-02								150.082	22.2351
75.5697	2.45								150.288	22.1862
75.5697	1.96								150.597	22.1058
75.5697	2.445								150.831	22.0392
75.5697	2.86								150.962	21.9997
75.5802	2.47								151.092	21.9589
75.5802	2.55								151.3	21.8905
75.5802	2.88								152.3	21.5097
75.6437	2021-04-02								152.662	21.3602
75.6437	2.47								152.792	21.3035
75.6437	2.51								153.054	21.1869
75.8446	2.52								153.185	21.1275
75.8446	2.53								153.315	21.0679
75.8446	2.58								153.577	20.9461
75.8446	2.84								153.969	20.7606
75.9926	2.62								154.1	20.6979
75.9926	2.76								154.542	20.485
76.3098	3.26								154.763	20.3783
76.4156	2.14								154.983	20.2722
76.4156	2021-02-02								155.204	20.1661
76.4156	2021-08-03								155.4	20.0727
76.5319	2.53								155.6	19.9781
76.627	2.63								155.8	19.8846
76.627	1.97								156	19.7924
76.627	2.23								156.2	19.7015
76.627	2.37								156.3	19.6567
76.627	2.44								156.529	19.5559
76.6905	2.62								156.75	19.461
76.7328	2021-02-02								157	19.357
76.7328	2.41								157.15	19.2964
76.9443	2021-07-02								157.35	19.2181
76.9443	3.55								157.5	19.1611
77.1557	2.37								157.633	19.1121
77.1557	3.25								157.74	19.0737
77.6844	2021-09-01								157.85	19.0351
77.6844	2.14								158	18.9842
77.6844	2.46								158.2	18.9193
77.7373	2.56								158.3	18.8881
77.7902	1.43								158.5	18.8282
77.843	2021-11-02								158.7	18.7717
77.8959	1.95								158.8	18.7447
77.8959	2.86								159.179	18.6496
77.8959	2021-04-03								159.4	18.5995
77.9488	2.83								159.6	18.5576
78	1.61								159.757	18.527
78	2.38								159.876	18.505
78	2.41								160.114	18.4645
78	2.93								160.233	18.4458
78	2021-11-02								160.471	18.4119
78.0016	2.25								160.59	18.3965
78.0545	2021-08-02								160.71	18.3822
78.1074	2.15								160.829	18.369
78.1602	1.87								160.948	18.3569
78.192	1.63								161.067	18.3459
78.192	1.72								161.186	18.3359
78.2131	2.99								161.305	18.327
78.266	2.31								161.543	18.3124
78.3189	2021-04-02								161.781	18.3019
78.3189	3.33								161.9	18.2981
78.3189	3.56								162.138	18.2938
78.3717	2.33								162.376	18.2935
78.3717	2021-07-01								162.614	18.2973
78.4246	3.14								163.2	18.3233
78.4775	1.52								164	18.3967
78.5303	1.85								165	18.609
78.5303	2.44								166	18.8213
78.5303	3.58								167	19.0337
78.5303	3.76								167.7	19.2585
78.5832	2.36								168	19.363
78.6361	2.31								168.3	19.4723
78.6889	2021-12-02								168.7	19.6254
78.7312	1.52								169.1	19.7867
78.7418	2.42								169.428	19.9248
78.7418	2021-07-01								170.341	20.3368
78.7947	2021-01-02
78.8475	2.41
78.9004	2.55
78.9533	2021-04-02
79.0061	2.14
79.059	2.52
79.1119	1.89
79.1648	1.84
79.2176	3.22
79.2705	2.65
79.2867	2.45
79.3234	2021-03-02
79.3762	1.63
79.4291	2.18
79.482	1.57
79.5348	2.37
79.6783	3.26
80.1482	3.55
80.3049	3.25
80.3832	3.96
80.6182	3.64
80.6573	2.94
80.8531	2021-04-03
80.8566	-0.66
80.8566	-0.52
80.8566	0.42
80.8566	2.38
81.0098	3.33
81.0881	3.18
81.1664	3.56
81.1738	2.53
81.2447	3.73
81.323	3.76
81.3852	2.19
81.3852	2021-04-02
81.4797	2021-08-03
81.558	3.38
81.6363	2.36
81.7929	2.76
81.8713	3.86
81.9139	2.32
82.0279	2.57
82.1062	2.97
82.1845	2.94
82.2629	2.98
82.4978	2.14
82.5484	2.53
82.6545	2021-09-01
82.7328	2.23
82.8111	2021-05-02
82.8894	2.23
82.9677	2.27
82.9713	2.44
83.0461	2.14
83.2885	2.58
83.3593	2021-09-02
83.4377	3.24
83.6	2.63
83.9595	2021-02-03
84	2.59
84.0336	2021-07-03
84.1817	2.47
84.404	2.34
84.5	2.34
84.7	1.93
84.7	2.22
84.7	2.69
84.7002	1.37
84.8	2.43
85.3	2.38
85.5	2.54
85.6632	2.67
85.7	2021-03-02
86.2174	2021-01-03
86.5656	2.71
86.7035	3.19
87.1896	2021-06-02
87.4406	2.45
87.4579	2.13
87.6594	2.63
87.7687	2.65
87.7687	2.77
88.0807	2021-06-02
88.6109	0.8
88.7289	2021-05-02
88.7531	2021-04-02
89.0156	0.8
89.3	2.89
89.3	2.75
89.4867	2.87
89.4867	2.94
89.748	2021-09-03
89.748	3.22
89.9533	2021-02-03
89.9533	3.45
89.9533	3.75
90.14	2021-09-03
90.28	1.99
90.4053	0.97
90.5133	2.26
90.5133	2.46
90.5133	2.56
91.1667	2021-09-02
91.26	2.71
91.26	2.96
91.26	3.18
91.6333	1.39
92.1	1.94
92.1	2.87
92.5	2.38
92.6158	1.37
92.8467	1.63
93.1267	2021-05-02
93.3133	2021-06-02
93.5	2021-06-02
93.5	2.98
93.613	0.81
93.613	4.89
93.6469	5.59
93.6694	4.88
93.7033	5.34
93.7259	2021-04-02
93.7485	3.54
93.7824	3.78
93.8389	2.35
93.8389	3.46
93.9519	2.48
94.0648	3.66
94.0648	2021-09-04
94.0648	4.21
94.0648	2021-05-05
94.1213	2021-05-03
94.1778	2021-08-02
94.2343	3.14
94.3133	2.82
94.3585	2.98
94.6296	3.22
94.6296	3.53
94.6296	2
94.6296	2021-08-02
94.6296	2021-01-03
94.6296	3.61
94.6296	3.86
94.6296	3.86
94.6296	2021-01-04
94.7878	1.83
94.7991	2.163
94.7991	2.23
94.9685	1.93
95.1944	1.77
95.1944	2021-12-03
95.1944	3.14
95.1944	3.51
95.1944	3.53
95.1944	3.66
95.7593	3.14
95.7593	3.26
95.7593	3.49
95.7593	2.16
95.7593	1.77
95.7593	3.61
95.8722	2.25
95.8722	2021-02-02
95.8722	3.26
96.1207	2.65
96.3693	0.957
96.3693	2.274
96.3806	1
96.4596	0.98
96.4596	2021-05-02
96.5	2.96
96.5	0.09
96.5952	2021-08-01
96.663	1.51
96.8889	3.18
97.2504	1.78
97.3294	0.13
97.3859	1.65
97.4537	2.15
98.0185	1.83
98.0185	3.52
98.2106	1.88
98.2444	1.96
98.5381	1.87
98.5833	2.44
98.6624	1.93
99.3176	1.92
99.3176	2021-07-02
99.408	2021-12-02
99.4983	2021-04-02
99.4983	2.73
99.6746	2
99.6932	2021-03-02
99.6932	1.41
99.6932	2.66
99.8238	2.68
99.8238	2.72
99.8797	2021-05-02
99.9729	2.53
100.001	1.79
100.001	2.17
100.001	2.78
100.159	2.64
100.309	1.79
100.309	2.17
100.346	2021-05-02
100.467	1.34
100.56	1.126
100.598	1.54
100.598	1.83
100.607	2.13
100.626	1.52
100.626	2.37
100.626	2.65
100.675	1.95
100.682	1.41
100.682	2.56
100.691	1.49
100.691	1.51
100.7	2021-06-01
100.775	1.59
100.775	1.95
100.849	1.57
100.849	2021-08-01
101.092	1.72
101.092	2.14
101.101	1.78
101.129	1.72
101.171	0.15
101.232	2021-11-02
101.315	1.59
101.371	1.85
101.419	1.15
101.446	1.95
101.483	1.81
101.521	2021-04-01
101.521	1.63
101.558	1.99
101.558	2021-07-01
101.567	1.98
101.605	1.23
101.605	1.32
101.642	1.75
101.667	0.1
101.67	0.91
102.08	2021-05-01
102.257	1.52
102.49	2.35
102.49	2.45
102.956	1.97
103.423	2.35
103.423	2.49
104.312	2
104.355	1.89
104.355	1.97
104.355	2021-02-02
104.448	2021-12-02
104.635	1.87
104.635	2.19
104.725	0.6
104.728	2.69
104.821	2.39
105.287	2.25
105.287	2.27
105.387	2
105.474	2021-02-02
105.474	2021-02-02
105.717	0.9
105.753	2.41
105.94	2021-04-02
106.033	2.24
106.22	0.09
106.22	2021-01-01
106.22	1.14
106.22	2.45
106.22	2.32
106.296	2021-02-01
106.406	2.34
106.686	2.82
106.686	2.56
106.872	1.94
106.872	2.57
107.152	1.96
107.152	2.32
107.245	2.34
107.618	2.19
107.805	2.56
107.867	4.55
107.898	2021-05-02
108.084	1.82
108.084	2021-11-02
108.364	2.55
108.457	2.55
108.737	2.61
108.83	2.34
109.017	2.56
109.203	1.94
109.483	2.75
109.762	2021-08-03
109.949	2021-01-01
109.949	1.22
109.949	2.47
109.949	2.44
109.949	2.17
110.135	3.16
110.508	2.99
110.695	2.74
111.627	2021-05-02
111.814	2021-02-03
112.148	3.66
112.443	2021-08-02
112.443	2021-02-04
112.591	1.99
112.739	3.85
112.886	3.78
113.182	2021-04-03
116.577	2021-05-05
117.512	2021-03-05
118.448	2021-02-04
118.76	4.75
119.488	2021-03-05
120.112	2021-07-04
122.817	2021-02-02
123.96	2021-05-04
125	0.87
125	1.64
125	1.66
125	1.79
125	2.57
125.068	0.59
125.068	2021-02-01
125.068	2.67
125.137	2
125.137	2021-12-02
125.417	0.16
125.833	2.28
126.164	-0.18
126.164	1.38
126.164	2021-06-01
126.233	1.19
126.233	1.51
126.25	0.45
126.302	1.49
126.333	0.82
126.417	2.29
126.438	0.36
126.438	0.74
126.438	0.82
126.438	2021-07-01
126.438	1.92
126.507	0.05
126.507	0.07
126.507	0.96
126.507	2021-11-01
126.575	1.91
126.575	2.33
126.583	1.66
126.713	0.3
126.713	0.63
126.713	2021-02-01
126.781	0.44
126.781	2.75
126.849	0.46
126.849	2021-04-01
126.849	2021-12-01
126.917	1
126.987	-0.67
126.987	-0.59
126.987	0.33
127.123	0.97
127.167	1.18
127.192	0.76
127.192	1.36
127.26	0.95
127.26	0.188
127.26	0.317
127.329	-1.2
127.333	1.23
127.466	2021-03-02
127.5	0.48
127.534	0.28
127.534	0.76
127.534	1.27
127.534	1.73
127.583	-0.16
127.603	0.65
127.603	2021-05-01
127.603	-0.08
127.667	0.9
127.671	0.87
127.671	1.36
127.671	1.49
127.671	1.78
127.671	2021-07-02
127.671	2.49
127.671	2021-07-02
127.671	-1.504
127.75	0.75
127.808	0.14
127.808	0.86
127.833	1.15
127.877	0.11
127.877	0.48
127.877	-1.131
127.917	1.72
127.945	0.41
128	0.85
128.083	2021-04-01
128.333	0.22
128.417	0.64
128.5	2.65
128.583	0.69
128.63	0.6
128.833	1.25
129.041	0.04
129.11	0.05
129.167	-0.29
129.178	0.5
129.315	1.14
129.5	0.75
129.657	3.15
129.833	1.26
130	1.58
130	1.65
130.128	1.15
130.2	1.37
130.256	0.97
130.256	0.49
130.384	2021-06-01
130.512	0.75
130.6	2021-04-01
130.6	1.69
130.64	0.56
130.768	0.81
130.896	0.96
131	1.38
131	1.78
131.024	0.45
131.024	0.34
131.201	2021-12-01
131.28	0.59
131.408	0.73
131.664	-0.17
131.792	0.81
131.8	2021-08-01
131.92	-0.59
132.304	-0.07
132.4	1.75
132.56	-0.59
132.6	0.54
132.6	0.7
132.6	0.99
132.799	-0.36
132.799	0.56
132.799	0.96
132.799	2021-07-01
132.799	2021-01-01
133.072	-0.18
133.328	-0.58
133.584	-0.42
133.8	0.63
133.8	1.72
133.8	1.74
133.8	1.79
133.8	2021-09-01
133.8	2021-09-02
133.8	2.29
133.84	0.98
133.968	0.11
134.224	-0.27
134.352	0.33
134.48	0.57
134.544	1.54
134.608	1.24
134.608	-0.3
134.672	0.79
134.736	1.18
134.8	0.45
134.864	0.05
134.864	0.05
134.928	1.18
134.992	0.6
135.056	1.23
135.12	1.49
135.12	0.32
135.184	2021-06-01
135.199	0.9
135.248	2.23
135.312	2021-12-01
135.376	1.33
135.44	1.24
135.504	1.19
135.504	0.16
135.568	0.25
135.6	2021-05-01
135.632	1.15
135.632	0.14
135.696	0.81
135.76	0.9
135.8	-0.6
135.824	1.42
135.888	1.19
135.888	0.97
135.952	1.23
136.016	1.52
136.144	0.86
136.144	-0.05
136.2	0.81
136.208	0.61
136.272	0.88
136.4	0.88
136.4	2021-08-01
136.46	0.3
136.52	2021-05-01
136.64	-0.03
136.76	0.6
136.78	0.45
136.88	0
136.88	0.02
137.06	2.25
137.12	2021-09-01
137.24	1
137.3	0.06
137.48	-0.55
137.54	1.37
137.6	0.11
137.9	0.07
137.92	-0.58
137.92	0.4
137.996	-0.72
138.02	-0.9
138.02	-0.02
138.072	-0.27
138.14	-1.58
138.148	-0.31
138.224	-0.32
138.26	-0.41
138.26	-0.28
138.26	-0.15
138.26	1.28
138.3	-0.38
138.376	0.3
138.452	-1.38
138.5	-0.25
138.528	-0.59
138.56	1.14
138.604	0.31
138.68	0.31
138.756	0.1
138.908	0.43
139.06	-0.35
139.06	-1.9
139.174	0.5
139.212	-0.35
139.212	-0.92
139.273	0.63
139.364	-0.04
139.364	-2.27
139.4	-0.63
139.44	-0.2
139.44	-2.41
139.516	-0.71
139.516	-0.83
139.52	0.45
139.592	0.12
139.592	-0.86
139.668	-0.53
139.7	0.74
139.721	0.57
139.744	-0.14
139.744	-1.39
139.744	-1.17
139.744	-0.97
139.744	-0.77
139.744	-0.62
139.82	0.45
139.936	0.64
140.2	-0.63
140.274	0.31
140.421	-1.05
140.48	-0.69
140.531	0.71
140.568	-0.38
140.656	-0.34
140.678	0.16
140.708	0.2
140.733	0.4
140.958	0
141.072	-0.25
141.072	2.41
141.297	2021-07-03
141.392	0.2
141.518	-0.73
141.753	0.67
143.325	-0.02
143.55	2
143.775	1.66
143.888	1.81
144.001	1.15
144.001	1.93
144.338	1.85
144.403	-0.39
144.506	-1.1
144.572	-0.31
144.874	0.74
145.5	0.61
145.841	2021-08-01
146.094	0.4
146.262	2021-05-01
146.598	2021-07-01
146.681	-0.5
146.96	-1.13
147.186	0.29
147.186	0.34
147.186	0.87
147.27	0.65
147.27	2021-01-01
147.354	1.18
147.354	1.58
147.354	1.72
147.438	2021-12-01
147.522	0.11
147.522	0.16
147.522	0.68
147.522	0.93
147.522	1
147.522	2021-04-01
147.522	2021-04-01
147.522	1.19
147.522	1.19
147.522	1.56
147.522	1.88
147.547	-0.12
147.69	0.67
147.774	0.44
147.774	0.74
147.774	2021-09-01
147.774	2.25
147.791	-0.67
147.824	0.52
147.858	2021-03-01
147.858	1.41
147.858	1.45
147.858	2021-05-01
147.873	-0.75
147.905	0.2
147.942	-1.4
147.942	0.28
147.942	0.57
147.942	2021-08-01
147.942	1.13
147.946	-0.68
147.979	-0.07
148.026	-2.3
148.026	0.39
148.026	1.79
148.028	-0.26
148.093	0.53
148.158	-0.08
148.199	0.04
148.248	0.51
148.264	-0.62
148.272	0.62
148.279	2021-07-01
148.279	1.88
148.313	-0.04
148.447	1.48
148.468	-1.11
148.476	0.16
148.517	0.42
148.531	-0.41
148.531	-0.23
148.531	-0.12
148.566	0.23
148.615	-0.46
148.615	0.01
148.631	0.77
148.656	0.27
148.699	-0.64
148.699	0
148.699	0.39
148.783	0
148.783	0.07
148.867	-0.33
148.867	0
148.867	0.1
148.867	2021-05-02
148.951	0.1
149.035	-0.49
149.035	-0.49
149.035	-0.43
149.035	-0.43
149.035	-0.01
149.035	0
149.035	0.4
149.035	0.64
149.035	0.64
149.035	2021-05-02
149.119	0
149.119	2021-06-02
149.203	3
149.371	2021-03-03
149.455	2021-09-02
149.707	2
149.707	2021-05-03
149.791	3.55
149.959	2021-06-02
150.066	0.04
150.211	3
150.464	2021-02-02
150.989	2021-06-03
151.178	2021-02-03
151.232	1.36
151.365	0.8
151.665	2021-03-01
152.674	-0.07
152.674	0.25
153.25	2021-09-02
153.682	0.8
153.682	2021-04-02
153.826	0.11
154.115	1.82
154.115	2.28
154.193	2021-06-02
154.569	2021-05-03
154.691	0.94
154.691	2.41
154.946	0.6
155.511	3.65
155.556	-0.01
155.556	0.23
155.804	1.46
156.011	-0.08
156.159	2021-02-03
156.219	0.1
156.323	0.39
156.323	1.17
156.388	2021-06-03
156.426	-0.18
156.53	0.22
156.53	2021-11-01
156.616	0
156.616	1.91
156.616	2021-03-04
156.634	0.53
156.634	2021-03-01
156.634	2021-04-02
156.634	2021-02-03
156.738	2021-07-02
156.842	1.21
156.846	0
156.846	2.39
156.945	-0.13
156.945	2.82
157.049	-0.01
157.049	0.05
157.153	-0.85
157.153	2.55
157.257	-0.24
157.304	1.33
157.36	2021-02-01
157.464	-0.33
157.464	0.98
157.464	3.47
157.568	1.52
157.568	3
157.672	0.11
157.724	-0.34
157.763	2.63
157.763	2.76
157.763	2.76
157.763	2021-09-03
157.763	2021-09-03
157.763	4.25
157.775	0.07
157.879	-1.46
157.879	-0.02
157.983	-0.34
157.991	2.25
157.991	2.34
157.991	2.67
157.991	2.67
157.991	2021-09-02
157.991	2021-09-02
157.991	2021-07-03
157.991	3.58
157.991	3.66
157.991	3.68
157.991	3.68
158.221	2.52
158.221	2.81
158.221	2.82
158.294	-0.21
158.45	0.52
158.45	0.52
158.45	1.28
158.45	1.28
158.45	1.67
158.45	2.21
158.45	2.64
158.45	2.79
158.45	2.81
158.45	3
158.45	3.15
158.45	3.25
158.45	3.67
158.45	2021-02-04
158.502	0.1
158.709	-0.19
158.709	0.7
158.709	2.22
158.813	1.51
158.813	2.99
158.813	2021-06-03
158.865	0.35
158.909	2021-03-02
159.021	3.25
159.073	0.4
159.125	3.21
159.176	0.35
159.228	-0.24
159.228	0.08
159.228	0.56
159.228	3.64
159.28	0.72
159.311	-0.74
159.332	1.33
159.332	3.48
159.332	3.73
159.366	2021-05-04
159.384	1.52
159.436	2.68
159.436	3.97
159.457	1.28
159.457	1.32
159.457	1.79
159.477	0.2
159.488	0.8
159.508	0.6
159.54	-0.14
159.54	2021-09-02
159.54	2021-01-03
159.592	4.23
159.825	5.45
159.851	0.2
159.851	3.49
159.955	0.2
159.955	3.31
160.054	2021-03-03
160.054	2021-02-05
160.058	-0.74
160.058	-0.15
160.058	0.7
160.058	2021-06-01
160.058	1.71
160.266	2021-02-01
160.266	2.33
160.266	4.28
160.284	0.74
160.284	2021-05-04
160.37	2021-11-04
160.474	0.5
160.513	3
160.577	0.9
160.681	0.17
160.971	3.59
160.971	2021-08-04
161.096	0.61
161.096	2021-08-01
161.2	2021-06-02
161.2	2.73
161.2	2021-08-02
161.2	2.82
161.27	0.59
161.27	0.6
161.34	1.17
161.34	1.28
161.34	1.43
161.34	1.62
161.367	1.79
161.367	2021-08-01
161.367	2021-05-02
161.367	2021-11-02
161.367	2021-03-02
161.367	2.44
161.45	1
161.45	2021-02-01
161.45	1.89
161.45	1.94
161.45	2021-01-02
161.45	2.15
161.45	3.23
161.48	1.47
161.533	1.84
161.533	2.49
161.533	2.86
161.533	3.55
161.533	2021-08-03
161.62	2021-02-01
161.7	2.26
161.7	2021-05-02
161.7	2.57
161.7	2.75
161.7	2021-08-03
161.76	2021-09-01
161.783	2021-01-04
161.95	3.15
162.033	2.15
162.033	2.65
162.033	2021-04-03
162.2	2.93
162.284	2021-04-03
162.284	3.68
162.32	2021-08-01
162.367	2021-09-02
162.367	2021-05-03
162.45	2021-02-03
162.45	3.46
162.534	3.46
162.67	0.19
162.67	0.29
162.67	0.47
162.867	2021-06-02
162.95	2021-05-02
163.117	2021-08-02
163.283	2021-02-03
163.37	0.14
163.37	0.35
163.37	0.5
163.44	0.47
163.45	2.55
163.58	-0.46
163.65	0.27
163.72	0.12
163.86	0.52
163.86	0.54
163.93	-0.08
163.93	0.69
163.965	0.05
163.965	0.93
164	0.37
164.035	0.06
164.035	0.17
164.035	0.81
164.07	1.82
164.14	-0.2
164.14	0.19
164.28	0.8
164.28	1.65
164.28	1.76
164.42	-0.05
164.42	0.14
164.42	0.26
164.42	2021-09-01
164.42	2021-09-01
164.42	2
164.42	2021-03-02
164.42	2021-09-02
164.56	0.54
164.56	0.81
165.637	0.01
166.137	0.44
166.137	0.48
166.325	0.7
166.325	2021-01-01
166.325	2021-06-01
166.325	2021-08-01
166.325	2
166.325	3
166.45	0.47
166.762	3.25
166.95	2021-06-03
167.012	2021-05-01
167.012	2021-08-02
167.137	2021-07-03
167.2	2021-12-01
167.387	0.4
167.637	-0.8
167.822	0.85
168.31	-0.75
168.553	-1.3
168.797	-0.65
168.858	0.06
169.04	0.05
169.224	0.4
169.467	-0.05
169.467	0.3
170.076	0.6
