# Supplementary material for: Combining palaeontological and neontological data shows a delayed diversification burst of carcharhiniform sharks likely mediated by environmental change
Source: Sci Rep. 2022 Dec 19;12:21906. doi: 10.1038/s41598-022-26010-7 (PMC9763247; doi:10.1038/s41598-022-26010-7)
Supplement: Supplementary file 18 — Supplementary Information 18. [file 41598_2022_26010_MOESM18_ESM.xlsx]

## Sheet: MBD
Supplementary Data S18. Posterior parameter estimates and corresponding 95% HPD for the abiotic MBD model applied to all Carcharhiniformes. Baseline speciation and extinction rates (λ0 and µ0) and correlation parameters (Gλ and µ). The environmental variables are numbered as follows: (0) continental fragmentation through time, (1) reef volume through time, (2) sea level fluctuations through time,…
Parameters		Analysis with fossil data only (324 species)			Analysis with fossils and phylogenetic lineages (484 species)
			95% HPD			95% HPD
		Median	lower bound	upper bound	Median	lower bound	upper bound
Baseline rates	λ0	0.3133	0.0979	3317-01-01	0.2999	0.0538	3026-01-01
	µ0	0.1886	0.0836	0.3577	0.0369	0.0133	0.0695
Correlation parameters to speciation	Gλ0_0	-0.5097	-6.319	7705-02-01	-2.6775	-8.1553	7543-01-01
	Gλ0_1	-0.0253	-0.0464	-0.0019	-0.0205	-0.0448	-0.004
	Gλ0_2	-0.0073	-0.0157	6.99E-04	-0.006	-0.0172	1.33E-03
	Gλ0_3	2.32E-03	-0.0123	0.0244	0.0354	0.0119	0.0591
	Gλ0_4	-7.80E-03	-0.2669	0.1721	-3.39E-02	-0.3741	0.1357
Correlation parameters to extinction	Gµ0_0	0.5459	-1.8592	5.1507	1.514	-1.5829	7.1108
	Gµ0_1	-0.0146	-0.0279	-0.0028	-0.0208	-0.035	-0.0081
	Gµ0_2	-0.0019	-0.0102	1.97E-03	-0.0004	-0.007	4.07E-03
	Gµ0_3	-0.0015	-0.0228	0.0142	0.0359	6.03E-03	0.062
	Gµ0_4	-0.0529	-0.3653	0.0978	-0.0049	-0.2443	0.1904
Shrinkage weights (speciation)	ωλ0_0	0.1703	2.78E-09	0.8842	0.4119	5.85E-08	0.9472
	ωλ0_1	0.647	0.1013	0.9999	0.6346	0.1041	1
	ωλ0_2	0.5666	1.52E-08	0.9673	0.562	9.44E-08	0.9677
	ωλ0_3	0.0801	3.46E-09	0.7835	0.5411	0.116	0.9993
	ωλ0_4	0.1429	5.71E-09	0.876	0.317	3.02E-08	0.9442
Shrinkage weights (extinction)	ωµ0_0	0.1296	2.09E-08	0.8546	0.2769	1.89E-07	0.9239
	ωµ0_1	0.432	6.73E-06	0.935	0.6183	0.174	0.9998
	ωµ0_2	0.2267	8.84E-10	0.9011	0.1798	4.09E-10	0.9017
	ωµ0_3	0.0675	3.62E-09	0.7561	0.5418	0.106	0.9999
	ωµ0_4	0.2456	4.44E-08	0.9212	0.2042	1.20E-09	0.9064
Global shrinkage	τ	0.5915	0.0737	5856-01-01	0.8872	0.1461	2.1896
Hyperprior	η	4.0685	6478-01-01	5371-08-01	4.759	3845-02-01	2202-08-01
Legend
TEXT	significant effect with both shrinkage weight and the 95% HPD of the correlation parameter
TEXT	only significant shrinkage weight
TEXT	only 95% HPD is significantly different from 0
