# Supplementary material for: Combining palaeontological and neontological data shows a delayed diversification burst of carcharhiniform sharks likely mediated by environmental change
Source: Sci Rep. 2022 Dec 19;12:21906. doi: 10.1038/s41598-022-26010-7 (PMC9763247; doi:10.1038/s41598-022-26010-7)
Supplement: Supplementary file 19 — Supplementary Information 19. [file 41598_2022_26010_MOESM19_ESM.xlsx]

## Sheet: S21
Supplementary Data S19. Posterior parameter estimates and corresponding 95% HPD for the biotic-abiotic MBD model applied to each ecological group (based on tooth size class) of Carcharhiniformes. Baseline speciation and extinction rates (λ0 and µ0) and correlation parameters (Gλ and µ). The environmental variables are numbered as follows: (0) intra-clade diversity dependence, (1) continental frag…
Parameters		Analysis for small carcharhiniforms			Analysis for medium carcharhiniforms			Analysis for large carcharhiniforms
			95% HPD			95% HPD			95% HPD
		Median	lower bound	upper bound	Median	lower bound	upper bound	Median	lower bound	upper bound
Baseline rates	λ0	0.1952	0.0369	1.1609	0.3016	0.0347	4173-01-01	0.4121	0.0689	6429-01-01
	µ0	0.3383	0.0856	0.812	0.0911	5.55E-03	0.2308	0.0911	4.65E-03	0.4733
Correlation parameters to speciation	Gλ0_0	-1.9722	-3.0736	8.93E-03	-1.8742	-3.6496	0.0278	-1.8996	-3.594	0.0809
	Gλ0_1	-5.1114	-10.9107	0.8621	-0.0706	-9.3978	12.1465	-0.2071	-11.3603	8361-06-01
	Gλ0_2	2.07E-04	-0.0097	0.0119	-0.0002	-0.0193	0.0186	9.25E-04	-0.0159	0.0249
	Gλ0_3	-0.0008	-0.0093	4.19E-03	-0.0004	-0.0083	4.57E-03	-0.0038	-0.0253	4.10E-03
	Gλ0_4	-0.0006	-0.0361	0.0558	-0.0104	-0.0873	0.0199	-0.0019	-0.1188	0.065
	Gλ0_5	0.1673	-0.044	0.4528	0.0842	-0.1024	0.7808	3.74E-03	-0.3608	0.5488
Correlation parameters to extinction	Gµ0_0	-2.9997	-5.0383	-0.9619	-0.6236	-1.607	0.2017	-0.3624	-2.7013	0.5072
	Gµ0_1	-4.4795	-10.689	0.8874	7434-01-01	-2.3088	11.72	-0.1516	-10.9699	2027-06-01
	Gµ0_2	-0.0533	-0.1117	-0.0114	-0.0004	-0.0149	9.10E-03	1.81E-03	-0.0141	0.0435
	Gµ0_3	-0.0016	-0.0115	4.00E-03	4.10E-05	-0.0065	6.53E-03	-0.0011	-0.0238	8.76E-03
	Gµ0_4	-0.0024	-0.0352	0.0208	0	-0.0406	0.0352	-0.0008	-0.1149	0.0774
	Gµ0_5	0.0771	-0.1109	0.542	-0.0124	-0.4036	0.1617	-0.0114	-0.7532	0.2759
Shrinkage weights (speciation)	ωλ0_0	0.782	0.1056	1	0.746	0.1495	0.9999	0.7533	1.38E-09	0.9815
	ωλ0_1	0.6051	4.21E-07	0.9696	0.3121	9.05E-08	0.9412	0.232	5.46E-09	0.9392
	ωλ0_2	0.135	1.34E-07	0.8687	0.1305	2.01E-08	0.8406	0.1366	9.52E-10	0.8904
	ωλ0_3	0.2361	6.73E-08	0.9224	0.1256	1.52E-08	0.866	0.457	1.19E-09	0.9751
	ωλ0_4	0.2531	1.28E-07	0.9202	0.2288	7.05E-09	0.9355	0.2185	2.34E-09	0.9512
	ωλ0_5	0.5545	1.16E-08	0.9678	0.3532	6.66E-08	0.9719	0.2019	1.19E-08	0.9521
Shrinkage weights (extinction)	ωµ0_0	0.8869	0.4768	1	0.3299	2.27E-08	0.9216	0.2877	3.17E-09	0.9517
	ωµ0_1	0.5781	4.42E-08	0.9663	0.2799	1.70E-09	0.9363	0.1723	5.13E-09	0.934
	ωµ0_2	0.8834	0.4089	1	0.0832	3.45E-09	0.771	0.1839	7.81E-09	0.9316
	ωµ0_3	0.3138	3.00E-07	0.9443	0.1176	3.86E-11	0.8382	0.3008	2.92E-10	0.9649
	ωµ0_4	0.1678	1.09E-09	0.8884	0.1101	3.36E-09	0.8474	0.2025	9.45E-09	0.9456
	ωµ0_5	0.4079	5.58E-09	0.9645	0.1608	8.95E-09	0.914	0.2356	1.55E-08	0.9578
Global shrinkage	τ	0.9912	0.1642	4173-02-01	0.5534	0.0485	5649-01-01	0.6367	1.02E-03	9617-01-01
Hyperprior	η	2969-04-01	2.0468	3733-08-01	2522-04-01	1.999	4959-10-01	6016-04-01	2272-02-01	7844-07-01
Legend
TEXT	significant effect with both shrinkage weight and the 95% HPD of the correlation parameter
TEXT	only significant shrinkage weight
